# Supplementary material for: The chromosome-scale genome of Magnolia sinica (Magnoliaceae) provides insights into the conservation of plant species with extremely small populations (PSESP)
Source: Gigascience. 2024 Jan 11;13:giad110. doi: 10.1093/gigascience/giad110 (PMC10999834; doi:10.1093/gigascience/giad110)
Supplement: giad110_Supplemental_Files [file giad110_supplemental_files.zip]

Archive with 2 entries (2 files):
- Supplementary file-Figures 20230728.docx
- Supplementary file-Tables 20230728.xlsx
