# Supplementary material for: The chromosome-scale genome of Magnolia sinica (Magnoliaceae) provides insights into the conservation of plant species with extremely small populations (PSESP)
Source: Gigascience. 2024 Jan 11;13:giad110. doi: 10.1093/gigascience/giad110 (PMC10999834; doi:10.1093/gigascience/giad110)
Supplement: giad110_Supplemental_Files [file giad110_supplemental_files.zip › Supplementary file-Tables 20230728.xlsx]

## Sheet: Table S1-S10
Table S1 Collection information for the 21 re-sequenced samples of Magnolia sinica
Collection No	Chinese Name	Scientific name	Collection location	Population code
KIBCL03401	华盖木	Magnolia sinica	Maandi, Jinping County	MAD
KIBDZL01801	华盖木	Magnolia sinica	Miechang, Maguan County	MC
KIBDZL01802	华盖木	Magnolia sinica	Miechang, Maguan County	MC
KIBDZL01803	华盖木	Magnolia sinica	Miechang, Maguan County	MC
KIBDZL07502	华盖木	Magnolia sinica	Fadou, Xichou County	FD
KIBDZL07503	华盖木	Magnolia sinica	Fadou, Xichou County	FD
KIBDZL07504	华盖木	Magnolia sinica	Fadou, Xichou County	FD
KIBDZL07505	华盖木	Magnolia sinica	Fadou, Xichou County	FD
KIBDZL07506	华盖木	Magnolia sinica	Fadou, Xichou County	FD
KIBDZL15301	华盖木	Magnolia sinica	Dalishu, Maguan County	DLS
KIBDZL15302	华盖木	Magnolia sinica	Dalishu, Maguan County	DLS
KIBDZL15303	华盖木	Magnolia sinica	Dalishu, Maguan County	DLS
KIBDZL15304	华盖木	Magnolia sinica	Dalishu, Maguan County	DLS
KIBDZL15401	华盖木	Magnolia sinica	Dalishu, Maguan County	DLS
KIBDZL15801	华盖木	Magnolia sinica	Xinzhaiqing, Maguan County	XZQ
KIBDZL15802	华盖木	Magnolia sinica	Xinzhaiqing, Maguan County	XZQ
KIBDZL15803	华盖木	Magnolia sinica	Xinzhaiqing, Maguan County	XZQ
KIBDZL15804	华盖木	Magnolia sinica	Xinzhaiqing, Maguan County	XZQ
KIBDZL15805	华盖木	Magnolia sinica	Xinzhaiqing, Maguan County	XZQ
KIBDZL15806	华盖木	Magnolia sinica	Xinzhaiqing, Maguan County	XZQ
KIBDZL15807	华盖木	Magnolia sinica	Xinzhaiqing, Maguan County	XZQ
Table S2 Collection information for the other eight Magnoliaceae re-sequencing samples
Collection No	Chinese Name	Scientific name	Collection location	Population code
KIBDZL07701	亮叶木莲	Manglietia lucida	Maguan County	MG
KIBDZL13901	亮叶木莲	Manglietia lucida	Maguan County	MG
20CS1897901	光叶拟单性木兰	Parakmeria nitida	Kunming Botanical Garden	KBG
20CS1897902	光叶拟单性木兰	Parakmeria nitida	Kunming Botanical Garden	KBG
ZL01	壮丽含笑	Michelia lacei	Kunming Botanical Garden	KBG
ZL02	壮丽含笑	Michelia lacei	Kunming Botanical Garden	KBG
ZL03	壮丽含笑	Michelia lacei	Kunming Botanical Garden	KBG
DG01	大果木莲	Manglietia grandis	Kunming Botanical Garden	KBG
DG02	大果木莲	Manglietia grandis	Kunming Botanical Garden	KBG
DG03	大果木莲	Manglietia grandis	Kunming Botanical Garden	KBG
LD01	乐东拟单性木兰	Parakmeria lotungensis	Kunming Botanical Garden	KBG
LD02	乐东拟单性木兰	Parakmeria lotungensis	Kunming Botanical Garden	KBG
LD03	乐东拟单性木兰	Parakmeria lotungensis	Kunming Botanical Garden	KBG
EM01	峨眉拟单性木兰	Parakmeria omeiensis	Kunming Botanical Garden	KBG
EM02	峨眉拟单性木兰	Parakmeria omeiensis	Kunming Botanical Garden	KBG
EM03	峨眉拟单性木兰	Parakmeria omeiensis	Kunming Botanical Garden	KBG
YN01	云南拟单性木兰	Parakmeria yunnanensis	Kunming Botanical Garden	KBG
YN02	云南拟单性木兰	Parakmeria yunnanensis	Kunming Botanical Garden	KBG
YN03	云南拟单性木兰	Parakmeria yunnanensis	Kunming Botanical Garden	KBG
XM01	显脉木兰	Magnolia fistulosa	Kunming Botanical Garden	KBG
XM02	显脉木兰	Magnolia fistulosa	Kunming Botanical Garden	KBG
XM03	显脉木兰	Magnolia fistulosa	Kunming Botanical Garden	KBG1
Table S3 WGS-ONT sequencing statistics
bases	202852830854 bp
GC content	0.4025
A	59400406911	0.2928
T	61802749994	0.3047
G	38474587529	0.1897
C	43175086420	0.2128
N	0	0
Others	0	0
reads	9112789
Max.	194499 bp		Min.	5000 bp
Mean	22260 bp		Median	21215 bp
N10	39442 bp		L10	435930
N50	25275 bp		L50	3084489
N90	14484 bp		L90	7179213
Table S4 WGS-Illumina sequencing statistics
Sample	Raw Reads(M)	Raw Bases(G)	Raw Q20(G)	Raw Q30(G)	Clean Reads(M)	Clean Bases(G)	Clean Q20(G)	Clean Q30(G)	Average Length(bp)
Huagaimu	1432.98	214.947	206.949(96.28%)	194.293(90.39%)	1407.473(98.22%)	210.086(97.74%)	203.312(96.78%)	194.293(91.02%)	149.3
Table S5 HiC sequencingstatistics
Sample	Reads(M)	Bases(G)	Q20(G)	Q30(G)	Average Length(bp)
HGM-N	1480.86	222.13	214.271(96.5%)	196.332(88.4%)	150
Table S6 Iso-Seq sequencing statistics
Polymerase Reads
Total_Reads	Total_Bases(GB)	Max_Length(bp)	Mean_Length(bp)	N50_Length(bp)
498044	25.54	263778	51288.9	100390
Subreads
Total_Reads	Total_Bases(GB)	Max_Length(bp)	Mean_Length(bp)	N50_Length(bp)
18195626	24.58	219975	1350.84	1807
Table S7 Assembly statistics (V0.1)
genome size	2027830344 bp
GC content	0.4017
A	606646998	0.2992
T	606627736	0.2992
G	407330284	0.2009
C	407225326	0.2008
N	0	0
Others	0	0
contig number	1746
Max.	16302317 bp		Min.	29594 bp
Mean	1161414 bp		Median	488693 bp
N10	7905240 bp		L10	22
N50	2772153 bp		L50	213
N90	581329 bp		L90	813
Table S8 Assembly statistics (V0.2)
genome size	1788616818 bp
GC content	0.402
A	534941847	0.2991
T	534660285	0.2989
G	359554239	0.201
C	359460447	0.201
N	0	0
Others	0	0
contig number	3145
Max.	19466152 bp		Min.	1657 bp
Mean	568717 bp		Median	48077 bp
N10	11825746 bp		L10	13
N50	3788132 bp		L50	128
N90	484347 bp		L90	576
Table S9 Assembly statistics (V0.3)
genome size	2338851912 bp
GC content	0.4044
A	690892552	0.2954
T	702046004	0.3002
G	465870455	0.1992
C	480042901	0.2052
N	0	0
Others	0	0
contig number	41503
Max.	5265799 bp		Min.	2150 bp
Mean	56353 bp		Median	17623 bp
N10	854532 bp		L10	187
N50	203636 bp		L50	2669
N90	20832 bp		L90	18585
Table S10 Assembly statistics (V1.0)
genome size	1932937733 bp
GC content	0.4016
A	578399988	0.2992
T	578284856	0.2992
G	388198420	0.2008
C	388054469	0.2008
N	0	0
Others	0	0
contig number	964
Max.	45782675 bp		Min.	31105 bp
Mean	2005122 bp		Median	277528 bp
N10	25332923 bp		L10	6
N50	9393664 bp		L50	58
N90	1308898 bp		L90	255
	C:90.0%[S:82.8%,D:7.2%],F:3.5%,M:6.5%,n:1440
	1296	Complete BUSCOs (C)
	1192	Complete and single-copy BUSCOs (S)
	104	Complete and duplicated BUSCOs (D)
	50	Fragmented BUSCOs (F)
	94	Missing BUSCOs (M)
	1440	Total BUSCO groups searched

## Sheet: Table S11-S20
Table S11 Assembly statistics (V1.1)
genome size	1839595854 bp
genome size without N	1839589828 bp
GC content	0.4018
A	550190376	0.2991
T	550270180	0.2991
G	369587783	0.2009
C	369541489	0.2009
N	6026	0
Others	0	0
contig number	203
Max.	96921630 bp		Min.	5003 bp
Mean	9062018 bp		Median	280759 bp
N10	90525197 bp		L10	2
N50	44871976 bp		L50	14
N90	10133504 bp		L90	43
scaffold number	130
Max.	141926363 bp		Min.	5003 bp
Mean	14150737 bp		Median	142150 bp
N10	140208898 bp		L10	2
N50	92164922 bp		L50	8
N90	73752208 bp		L90	17
gap number	73
Max.	124 bp		Min.	8 bp
Mean	82 bp		Median	91 bp
	C:97.9%[S:86.7%,D:3.6%],F:0.5%,M:1.6%,n:1614
	1580	Complete BUSCOs (C)
	1522	Complete and single-copy BUSCOs (S)
	58	Complete and duplicated BUSCOs (D)
	8	Fragmented BUSCOs (F)
	26	Missing BUSCOs (M)
	1614	Total BUSCO groups searched
Table S12 Statistics of all assemblies
Version of assembly	Method	Genome size	Sequence number	N50	L50	Max.	Genome completeness（BUSCO）	Genome completeness（LAI）
V0.1	Corrected by NextDenovo + SMARTDENOVO (-k 26)	2.0G	1746	2.8M	213	16.3M	NA	NA
V0.2	Corrected by NextDenovo + WTDBG2	1.8G	3145	3.8M	128	19.5M	NA	NA
V0.3	WTDBG2	2.3G	41503	200K	2669	5.3M	NA	NA
V1.0	(v0.1+pilon) (-q)+ (v0.2+pilon)(-r) + quickmerge + pilon	1.9G	964	9.4M	58	45.8M	C:90.0%[S:82.8%,D:7.2%]	NA
V1.1	V1.0 + Hi-C + gapclose + nextpolish×3 + Redundans	1.84G	203/130*	45M/92M*	14/8*	97M/142M*	C:90.5%[S:86.7%,D:3.8%]	10.33
Table S13 Informationpertaining to the chromosomes, scattered sequences, chloroplasts and mitochondria
Type	Number	Length(bp)	Percent
Chr	19	1822706252	0.9908
Mt	2	856922	0.0005
Pt	1	160070	0.0001
Ctg	108	15872610	0.0086
Chr: chromosomes; ctg: scattered sequences; Pt: chloroplasts; Mt: mitochondria
Table S14 The mapping ratio and coverage percentage
Data set	reads mapped	properly paired	bases mapped	>=1×	>=5×	>=10×	>=20×
Illumina	0.99	0.917	0.99	0.99	0.987	0.984	0.979
ONT	0.998	-	0.998	0.999	0.998	0.997	0.994
Isoseq-ccs	0.995	-
Table S15 Sequences used to construct ancestral states
label	species	data from
Liriodendron_chinense	Liriodendron_chinense	NCBI SRA SRR6876702
XM02	Magnolia_fistulosa	This research
DG02	Manglietia_grandis	This research
KIBDZL07701	Manglietia_lucida	This research
ZL03	Michelia_lacei	This research
20CS1897902	Parakmeria_nitida	This research
YN01	Parakmeria_yunnanensis	This research
LD03	Parakmeria_lotungensis	This research
EM02	Parakmeria_omeiensis	This research
KIBDZL15302	Magnolia_sinica	This research
Table S16 Repetitive sequences statics
order	superfamily	number	length(bp)	percent(%)	mean_length(bp)
LTR		1436257	899443031	48.8935	626.241
	Copia	388301	273693437	14.8779	704.849
	DIRS	99	42508	0.00231073	429.374
	ERV1	1106	1116112	0.0606716	1009.14
	Gypsy	759932	504075257	27.4014	663.316
	Pao	16121	7965470	0.433001	494.105
	unknown	267543	111282635	6.0493	415.943
LINE		17989	11070340	0.601781	615.395
	CRE	1307	500599	0.0272124	383.014
	L1	8517	7786744	0.423286	914.259
	RTE-BovB	8152	2778643	0.151046	340.854
	Tad1	13	4354	0.000236682	334.923
SINE		77	33015	0.00179469	428.766
	tRNA	77	33015	0.00179469	428.766
DNA		86077	38650837	2.10105	449.026
	CMC-EnSpm	7780	6865645	0.373215	882.474
	Crypton-A	32	6216	0.0003379	194.25
	MuLE-MuDR	4314	2852592	0.155066	661.241
	PIF-Harbinger	929	676056	0.0367502	727.724
	hAT-Ac	13674	5637171	0.306435	412.255
	hAT-Tag1	33614	13343816	0.725367	396.972
	hAT-Tip100	5	470	2.55e-05	94
RC		20144	7882905	0.428513	391.328
	Helitron	20144	7882905	0.428513	391.328
Unknown		117495	44793573	2.43497	381.238
Satellite		229	77641	0.00422055	339.044
Simple_repeat		565088	36340936	1.97548	64.3102
Low_complexity		86202	10031707	0.545321	116.374
total		2329558	1048323985	56.9866	450.01
Table S17 Final gene gff3 statics
# All genes
feature	number	min.	max.	median	mean
gene	44713	45	894446	2755	10986.6
mRNA	60809	45	16761	1248	1522.6
CDS	59569	153	16428	849	1091.2
exon	334147	1	13390	144	277.1
intron	273338	10	483697	610	2907.2
exons/mRNA	60809	1	62	3	5.5
AED	40394	0	1	0.43	0.4
# Coding gene
feature	number	min.	max.	median	mean
gene	43473	153	894446	3015	11297
mRNA	59569	153	16761	1280	1552.2
CDS	59569	153	16428	849	1091.2
exon	332885	1	13390	144	277.8
intron	273316	21	483697	610	2907.4
exons/mRNA	59569	1	62	4	5.6
AED	40394	0	1	0.43	0.4
Table S18 Statistics of the source of integration annotation
source	gene type	numbers of gene	Number of source transcripts	notes
Maker	mRNA	43473	59569	Coding gene
barrnap	rRNA	71	71
tRNAScan-SE	tRNA	658	658
Rfam	ncRNA	511	511	including: miRNA, tRNA, snRNA,small ncRNA
Table S19 Gene annotation statistics
	gene
	43473
	1
eggmapper	GO	KEGG	eggNOG	COG
	14360	14937	29585	31414
	0.3303	0.3436	0.6805	0.7226
blat	Swiss_Prot	TrEMBL	NR	A.thaliana
	21220	31720	31242	25007
	0.4881	0.7296	0.7187	0.5752
inproscan	Pfam	Coils	SUPERFAMILY	PIRSF	PANTHER	Gene3D	Phobius	PRINTS	TIGRFAM	CDD	Interpro	MobiDBLite	TMHMM	SMART
	25850	2533	20370	1385	28970	21994	12767	3966	9568	28110	15375	5271	8090	8247
	0.5946	0.0583	0.4686	0.0319	0.6664	0.5059	0.2937	0.0912	0.2201	0.6466	0.3537	0.1212	0.1861	0.1897
	Unannotated
	5432
	0.125
Table S20 Genome mapping statistics
species	Sample ID	Raw Reads(M)	Clean Reads(M)	Mapped Reads(M)	Mapped Bases(G)	Average Depth	Coverage(%>=1X)	Coverage(%>=5X)	Duplicated Reads(%)
Magnolia sinica	KIBCL03401	115.943	114.935(99.13%)	114.454(99.6%)	16.845(97.9%)	9.8	93.9	78.5	13.2
Magnolia sinica	KIBDZL01801	109.297	108.228(99.02%)	107.757(99.6%)	15.844(97.8%)	9.3	94	77.3	13.3
Magnolia sinica	KIBDZL01802	116.924	116.080(99.28%)	109.936(94.7%)	16.131(92.8%)	9.4	94.5	77.7	12.7
Magnolia sinica	KIBDZL01803	112.281	111.488(99.29%)	103.031(92.4%)	15.002(89.9%)	8.8	94	74.6	12.3
Magnolia sinica	KIBDZL07502	119.108	118.011(99.08%)	117.381(99.5%)	17.189(97.5%)	10.1	93.3	78.1	13.4
Magnolia sinica	KIBDZL07503	134.431	133.483(99.30%)	126.610(94.9%)	18.496(92.6%)	10.9	93.7	81.2	13.1
Magnolia sinica	KIBDZL07504	133.413	132.147(99.05%)	130.651(98.9%)	18.827(95.9%)	11.1	93.5	79.9	13.4
Magnolia sinica	KIBDZL07505	134.611	133.526(99.19%)	121.249(90.8%)	17.676(88.5%)	10.3	93.5	79.5	12.8
Magnolia sinica	KIBDZL07506	120.445	119.518(99.23%)	113.100(94.6%)	16.509(92.3%)	9.8	92.9	76.9	12.7
Magnolia sinica	KIBDZL15301	149.152	148.141(99.32%)	147.672(99.7%)	21.738(98.0%)	12.6	94.3	85.3	15.7
Magnolia sinica	KIBDZL15302	135.039	133.836(99.11%)	133.223(99.5%)	19.591(97.8%)	11.3	94.4	83.2	16.4
Magnolia sinica	KIBDZL15303	132.031	130.726(99.01%)	126.862(97.0%)	18.614(95.1%)	10.8	94.1	81.9	14.2
Magnolia sinica	KIBDZL15304	134.888	133.803(99.20%)	133.140(99.5%)	19.574(97.8%)	11.1	94.3	82.6	15.4
Magnolia sinica	KIBDZL15401	119.449	118.583(99.27%)	113.972(96.1%)	16.720(94.2%)	9.8	93.9	78.2	13
Magnolia sinica	KIBDZL15801	125.923	124.888(99.18%)	124.079(99.4%)	18.255(97.7%)	10.4	94.4	80.5	15
Magnolia sinica	KIBDZL15802	128.401	127.377(99.20%)	125.881(98.8%)	18.494(97.1%)	10.2	94.4	79.9	13.8
Magnolia sinica	KIBDZL15803	120.326	119.167(99.04%)	116.675(97.9%)	17.098(95.9%)	9.9	93.6	78.5	12.7
Magnolia sinica	KIBDZL15804	143.65	142.552(99.24%)	141.826(99.5%)	20.864(97.8%)	11.9	94.8	84.9	15.8
Magnolia sinica	KIBDZL15805	121.915	121.048(99.29%)	120.432(99.5%)	17.730(97.8%)	10.2	94.3	80.4	13.3
Magnolia sinica	KIBDZL15806	130.26	129.234(99.21%)	128.214(99.2%)	18.879(97.6%)	10.7	94.5	82.2	14.1
Magnolia sinica	KIBDZL15807	128.692	127.724(99.25%)	126.729(99.2%)	18.664(97.6%)	10.7	94.2	81.7	13.8
Parakmeria nitida	20CS1897901	131.063	129.963(99.16%)	129.286(99.5%)	18.678(96.0%)	12.2	82.9	67.5	15.2
Parakmeria nitida	20CS1897902	138.164	137.146(99.26%)	136.246(99.3%)	19.677(95.9%)	12.9	83.5	68.7	15.1
Michelia lacei	ZL01	127.306	126.438(99.32%)	121.633(96.2%)	15.014(79.4%)	13	71.5	49	13.8
Michelia lacei	ZL02	131.632	130.758(99.34%)	126.419(96.7%)	15.561(79.6%)	13.6	71	49.1	14.8
Michelia lacei	ZL03	133.687	132.712(99.27%)	127.527(96.1%)	15.833(79.7%)	13.5	71.3	49.6	15.1
Manglietia grandis	DG01	155.185	154.142(99.33%)	149.330(96.9%)	18.797(81.5%)	15.8	72.4	52	16.3
Manglietia grandis	DG02	135.778	134.765(99.25%)	130.313(96.7%)	16.374(81.2%)	13.9	71.8	48.6	14.4
Manglietia grandis	DG03	130.044	129.046(99.23%)	124.902(96.8%)	15.750(81.6%)	13.3	71.2	47.2	13.6
Parakmeria lotungensis	LD01	123.749	122.911(99.32%)	122.311(99.5%)	17.566(95.6%)	11	89.4	69.7	13.5
Parakmeria lotungensis	LD02	112.402	111.423(99.13%)	110.764(99.4%)	15.915(95.5%)	10	88.9	66.8	13.6
Parakmeria lotungensis	LD03	128.694	127.939(99.41%)	127.233(99.4%)	18.290(95.6%)	11.4	89.4	70.5	14.4
Parakmeria omeiensis	EM01	119.082	118.385(99.41%)	117.840(99.5%)	17.001(95.9%)	10.5	89	68	13.9
Parakmeria omeiensis	EM02	138.162	137.235(99.33%)	136.577(99.5%)	19.696(95.9%)	11.9	89.5	71.8	15.7
Parakmeria omeiensis	EM03	119.61	118.762(99.29%)	118.203(99.5%)	17.021(95.8%)	10.5	88.7	67.6	14.5
Parakmeria yunnanensis	YN01	143.929	142.772(99.20%)	142.063(99.5%)	20.491(95.9%)	12.3	91.4	74.6	16.2
Parakmeria yunnanensis	YN02	143.49	142.429(99.26%)	141.695(99.5%)	20.428(95.8%)	12.4	91.5	75	15.5
Parakmeria yunnanensis	YN03	128.665	127.711(99.26%)	127.143(99.6%)	18.314(95.9%)	11.2	90.9	71.7	14.4
Magnolia fistulosa	XM01	123.947	123.161(99.37%)	118.223(96.0%)	14.625(79.4%)	13.2	69.3	45.7	14.3
Magnolia fistulosa	XM02	142.85	141.947(99.37%)	136.469(96.1%)	17.090(80.5%)	14.2	70	47.6	15.2
Magnolia fistulosa	XM03	134.359	133.574(99.42%)	128.300(96.1%)	15.903(79.5%)	14	69.9	47.4	14.7
Manglietia lucida	KIBDZL07701	121.797	120.860(99.23%)	116.474(96.4%)	14.602(80.8%)	12.7	71.6	46.6	13.4
Manglietia lucida	KIBDZL13901	123.145	122.205(99.24%)	115.157(94.2%)	14.429(79.0%)	12.3	71.4	45.3	13.2
Manglietiastrum sinicum = Magnolia sinicia

## Sheet: Table S21-S23
Table S21 Statistics of heterozygsity rate
sample	het.rate	hom.rate	species
KIBCL03401	1.19426	0.669418	Magnolia sinica
KIBDZL01801	1.28116	0.579682	Magnolia sinica
KIBDZL01802	1.33692	0.521944	Magnolia sinica
KIBDZL01803	1.31367	0.573085	Magnolia sinica
KIBDZL07502	1.25387	0.735579	Magnolia sinica
KIBDZL07503	1.26943	0.73413	Magnolia sinica
KIBDZL07504	1.31099	0.733268	Magnolia sinica
KIBDZL07505	1.25843	0.716161	Magnolia sinica
KIBDZL07506	1.17514	0.747649	Magnolia sinica
KIBDZL15301	1.34145	0.672822	Magnolia sinica
KIBDZL15302	1.33751	0.644213	Magnolia sinica
KIBDZL15303	1.30959	0.666508	Magnolia sinica
KIBDZL15304	1.33077	0.663628	Magnolia sinica
KIBDZL15401	1.30026	0.654113	Magnolia sinica
KIBDZL15801	1.3662	0.561286	Magnolia sinica
KIBDZL15802	1.33858	0.582176	Magnolia sinica
KIBDZL15803	1.12341	0.71189	Magnolia sinica
KIBDZL15804	1.37978	0.579915	Magnolia sinica
KIBDZL15805	1.31684	0.594402	Magnolia sinica
KIBDZL15806	1.29888	0.58679	Magnolia sinica
KIBDZL15807	1.16408	0.678125	Magnolia sinica
Table S22 Mean population fixation index and corresponding spatial distance
group	tW_mean	tW_std	tP_mean	tP_std	tF_mean	tF_std	tH_mean	tH_std	tL_mean	tL_std	Tajima_mean	Tajima_std	fuf_mean	fuf_std	fud_mean	fud_std	fayh_mean	fayh_std	zeng_mean	zeng_std
DLS	0.0141815	0.00783678	0.0151956	0.00850948	0.0110421	0.00655164	0.0116924	0.00481366	0.013444	0.00652448	0.327244	0.379228	0.505799	0.496732	0.444513	0.425813	0.257434	0.238628	-0.0470322	0.169091
FD	0.0140368	0.00776157	0.0151539	0.0086068	0.0103579	0.00615231	0.0122711	0.00542986	0.0137125	0.00678957	0.328966	0.346629	0.545799	0.478807	0.490228	0.423458	0.211466	0.285021	-0.0190865	0.199604
MAD	0.0152401	0.00998523	0.0152401	0.00998523	0.0152401	0.00998523	0.0152401	0.00998523	0.0152401	0.00998523
MC	0.0137261	0.00760743	0.0142553	0.00818016	0.0127987	0.0072411	0.0116868	0.00534343	0.012971	0.00667079	0.165984	0.344022	0.127543	0.469634	0.0825607	0.407127	0.283939	0.302185	-0.111731	0.188056
XZQ	0.0135965	0.00725691	0.0148702	0.00840313	0.00967995	0.00506187	0.0117886	0.00476698	0.0133294	0.00637689	0.328417	0.50203	0.554353	0.618946	0.504266	0.525109	0.190105	0.237944	-0.012503	0.170179
Table S23 Genome wide diversity of woody speices
Species_name	Pi	Journal	Doi
Populus_ilicifolia	0.0008	The plant journal	10.1111/tpj.14744
Cercidiphyllum_japonicum	0.0011	New Phytologist	10.1111/nph.16798
Ostrya_rehderiana_	0.00166	Nature communications	10.1038/s41467-018-07913-4
Ricinus_communis (wild)	0.00169	Nature communications	10.1038/s41467-019-11228-3
Liriodendron	0.001789	Nature Plants	10.1038/s41477-018-0323-6
Rhododendron_griersonianum	0.00194	The plant journal	10.1111/tpj.15399
Ginkgo_biloba	0.00211	Nature communications	10.1038/s41467-019-12133-5
Ziziphus_jujuba	0.00219	Plos genetics	10.1371/journal.pgen.1006433
Malus_domestica	0.0022	Nature communications	10.1038/s41467-017-00336-7
Ostrya_chinensis_	0.00279	Nature communications	10.1038/s41467-018-07913-4
Prunus mume ( wild)	0.00282	Nature communications	10.1038/s41467-018-04093-z
Acer_yangbiense	0.003131	Molecular ecology	10.1111/mec.16289
Vitis (wild)	0.0035	Nature communications	10.1038/s41467-019-09135-8
Betula_pendula	0.0088	Nature	10.1038/ng.3862
Phoenix_dactylifera	0.0092	Nature communications	10.1038/ncomms9824
Magnolia sinica	0.015	This research
Rhododendron_delavayi	0.01297	The plant journal	10.1111/tpj.15399
Populus_tremula	0.0147	Molecular biology evolution	10.1093/molbev/msw051
Populus_tremuloides	0.016	Molecular biology evolution	10.1093/molbev/msw051
Prunus_persica	0.0015	Nature genetics	10.1038/ng.2586
Populus_trichocarpa	0.00317	Plos biology	10.1371/journal.pbio.1002112
Prunus_davidiana	0.00988	Plos biology	10.1371/journal.pbio.1002112
Citrus_reticulata	0.01496	Plos biology	10.1371/journal.pbio.1002112

## Sheet: Table S24
Table S24 SIFT (Sorting Intolerant From Tolerant) prediction of deleterious mutations.
CHROM	POS	ID	REF/ANC	Ancestral_allele_count	Derived_allele_count	Derived_allele_frequency	Ancestral_Homozygous_count	Heterozygous_count	Derived_Homozygous_count	Allele	Transcript	GeneId	GeneName	Region	VariantType	Ref_Amino_Acid/Alt_AminoAcid	Amino_position	SIFT_score	SIFT_median	SIFT_num_seqs	Allele_Type	SIFT_prediction
chr01	48548	chr01:48548	T	31	5	0.138889	13	5	0	C	Masin01G0000100.1	Masin01G0000100	NA	CDS	NONSYNONYMOUS	W/R	38	0.16	4.32	2	novel	TOLERATED
chr01	48604	chr01:48604	C	23	11	0.323529	8	7	2	G	Masin01G0000100.1	Masin01G0000100	NA	CDS	SYNONYMOUS	L/L	56	1	3.58	5	novel	SYNONYMOUS
chr01	62279	chr01:62279	G	21	15	0.416667	4	13	1	C	Masin01G0000100.2	Masin01G0000100	NA	CDS	NONSYNONYMOUS	V/L	222	0.07	3.63	6	novel	TOLERATED
chr01	63018	chr01:63018	T	37	1	0.0263158	18	1	0	C	Masin01G0000100.1	Masin01G0000100	NA	CDS	SYNONYMOUS	L/L	225	1	2.64	292	novel	SYNONYMOUS
chr01	63505	chr01:63505	T	35	3	0.0789474	16	3	0	A	Masin01G0000100.1	Masin01G0000100	NA	CDS	NONSYNONYMOUS	F/Y	352	0.26	2.77	170	novel	TOLERATED
chr01	85681	chr01:85681	G	31	5	0.138889	13	5	0	A	Masin01G0000200.1	Masin01G0000200	NA	CDS	SYNONYMOUS	L/L	36	1	4.32	19	novel	SYNONYMOUS
chr01	122457	chr01:122457	T	25	9	0.264706	9	7	1	C	Masin01G0000300.2	Masin01G0000300	NA	CDS	NONSYNONYMOUS	L/P	126	0	3.15	181	novel	DELETERIOUS
chr01	128428	chr01:128428	G	21	21	0.5	0	21	0	A	Masin01G0000300.2	Masin01G0000300	NA	CDS	NONSYNONYMOUS	G/S	137	0	3.13	191	novel	DELETERIOUS
chr01	128449	chr01:128449	A	21	21	0.5	0	21	0	G	Masin01G0000300.2	Masin01G0000300	NA	CDS	NONSYNONYMOUS	T/A	144	0	3.13	207	novel	DELETERIOUS
chr01	128475	chr01:128475	C	26	14	0.35	6	14	0	A	Masin01G0000300.2	Masin01G0000300	NA	CDS	NONSYNONYMOUS	N/K	152	0.02	3.13	215	novel	DELETERIOUS
chr01	131179	chr01:131179	G	33	1	0.0294118	16	1	0	A	Masin01G0000300.2	Masin01G0000300	NA	CDS	SYNONYMOUS	E/E	321	1	3.1	232	novel	SYNONYMOUS
chr01	138905	chr01:138905	G	33	1	0.0294118	16	1	0	A	Masin01G0000300.4	Masin01G0000300	NA	CDS	SYNONYMOUS	A/A	404	1	4.32	1	novel	SYNONYMOUS
chr01	151602	chr01:151602	C	32	4	0.111111	14	4	0	T	Masin01G0000300.2	Masin01G0000300	NA	CDS	NONSYNONYMOUS	A/V	645	0.09	3.69	135	novel	TOLERATED
chr01	158646	chr01:158646	A	32	2	0.0588235	15	2	0	C	Masin01G0000400.1	Masin01G0000400	NA	CDS	SYNONYMOUS	L/L	242	1	3.02	400	novel	SYNONYMOUS
chr01	206206	chr01:206206	T	32	2	0.0588235	15	2	0	C	Masin01G0000700.1	Masin01G0000700	NA	CDS	SYNONYMOUS	D/D	23	1	4.32	1	novel	SYNONYMOUS
chr01	209908	chr01:209908	C	19	19	0.5	3	13	3	G	Masin01G0000700.1	Masin01G0000700	NA	CDS	NONSYNONYMOUS	L/V	71	0.61	4.32	11	novel	TOLERATED
chr01	209928	chr01:209928	T	27	9	0.25	9	9	0	C	Masin01G0000700.1	Masin01G0000700	NA	CDS	SYNONYMOUS	T/T	77	1	4.32	10	novel	SYNONYMOUS
chr01	211053	chr01:211053	G	36	4	0.1	16	4	0	A	Masin01G0000700.1	Masin01G0000700	NA	CDS	NONSYNONYMOUS	D/N	235	0.05	4.32	32	novel	TOLERATED
chr01	234387	chr01:234387	G	30	4	0.117647	13	4	0	A	Masin01G0001000.1	Masin01G0001000	NA	CDS	NONSYNONYMOUS	A/V	1062	0.07	2.38	349	novel	TOLERATED
chr01	234849	chr01:234849	G	33	1	0.0294118	16	1	0	A	Masin01G0001000.1	Masin01G0001000	NA	CDS	NONSYNONYMOUS	S/F	964	0	2.36	361	novel	DELETERIOUS
chr01	235332	chr01:235332	G	18	16	0.470588	4	10	3	A	Masin01G0001000.1	Masin01G0001000	NA	CDS	NONSYNONYMOUS	T/M	911	0.02	2.36	363	novel	DELETERIOUS
chr01	235946	chr01:235946	G	34	2	0.0555556	16	2	0	A	Masin01G0001000.1	Masin01G0001000	NA	CDS	SYNONYMOUS	L/L	800	0.39	2.35	373	novel	SYNONYMOUS
chr01	235957	chr01:235957	G	16	18	0.529412	2	12	3	A	Masin01G0001000.1	Masin01G0001000	NA	CDS	SYNONYMOUS	L/L	797	1	2.36	372	novel	SYNONYMOUS
chr01	236410	chr01:236410	C	15	19	0.558824	3	9	5	G	Masin01G0001000.1	Masin01G0001000	NA	CDS	SYNONYMOUS	P/P	773	1	2.35	367	novel	SYNONYMOUS
chr01	236670	chr01:236670	A	35	3	0.0789474	16	3	0	G	Masin01G0001000.1	Masin01G0001000	NA	CDS	SYNONYMOUS	F/F	713	1	2.36	363	novel	SYNONYMOUS
chr01	236768	chr01:236768	C	39	1	0.025	19	1	0	T	Masin01G0001000.1	Masin01G0001000	NA	CDS	NONSYNONYMOUS	V/I	681	0.74	2.35	359	novel	TOLERATED
chr01	236769	chr01:236769	G	36	2	0.0526316	17	2	0	A	Masin01G0001000.1	Masin01G0001000	NA	CDS	SYNONYMOUS	F/F	680	1	2.35	358	novel	SYNONYMOUS
chr01	236788	chr01:236788	C	35	1	0.0277778	17	1	0	T	Masin01G0001000.1	Masin01G0001000	NA	CDS	NONSYNONYMOUS	R/H	674	0.13	2.36	356	novel	TOLERATED
chr01	237066	chr01:237066	C	35	1	0.0277778	17	1	0	T	Masin01G0001000.1	Masin01G0001000	NA	CDS	SYNONYMOUS	G/G	609	1	2.36	362	novel	SYNONYMOUS
chr01	237714	chr01:237714	T	20	14	0.411765	5	10	2	A	Masin01G0001000.1	Masin01G0001000	NA	CDS	SYNONYMOUS	R/R	522	1	2.36	364	novel	SYNONYMOUS
chr01	237729	chr01:237729	G	36	2	0.0526316	17	2	0	A	Masin01G0001000.1	Masin01G0001000	NA	CDS	SYNONYMOUS	S/S	517	1	2.36	363	novel	SYNONYMOUS
chr01	238416	chr01:238416	T	19	19	0.5	3	13	3	A	Masin01G0001000.1	Masin01G0001000	NA	CDS	NONSYNONYMOUS	T/S	349	0.35	2.36	367	novel	TOLERATED
chr01	238453	chr01:238453	T	19	17	0.472222	4	11	3	G	Masin01G0001000.1	Masin01G0001000	NA	CDS	SYNONYMOUS	V/V	336	1	2.39	358	novel	SYNONYMOUS
chr01	238477	chr01:238477	G	35	3	0.0789474	16	3	0	A	Masin01G0001000.1	Masin01G0001000	NA	CDS	SYNONYMOUS	I/I	328	1	2.37	355	novel	SYNONYMOUS
chr01	239125	chr01:239125	T	16	18	0.529412	2	12	3	C	Masin01G0001000.1	Masin01G0001000	NA	CDS	NONSYNONYMOUS	N/S	289	0.19	2.37	355	novel	TOLERATED
chr01	279502	chr01:279502	C	19	15	0.441176	3	13	1	T	Masin01G0001100.1	Masin01G0001100	NA	CDS	SYNONYMOUS	L/L	89	0.73	2.6	162	novel	SYNONYMOUS
chr01	279936	chr01:279936	C	17	19	0.527778	3	11	4	T	Masin01G0001100.1	Masin01G0001100	NA	CDS	SYNONYMOUS	L/L	233	1	2.55	214	novel	SYNONYMOUS
chr01	280018	chr01:280018	G	32	2	0.0588235	15	2	0	A	Masin01G0001100.1	Masin01G0001100	NA	CDS	NONSYNONYMOUS	D/N	261	0.13	2.55	214	novel	TOLERATED
chr01	280707	chr01:280707	G	17	17	0.5	3	11	3	T	Masin01G0001100.1	Masin01G0001100	NA	CDS	NONSYNONYMOUS	K/N	439	0.3	2.6	188	novel	TOLERATED
chr01	314261	chr01:314261	C	35	1	0.0277778	17	1	0	T	Masin01G0001200.1	Masin01G0001200	NA	CDS	SYNONYMOUS	Q/Q	154	1	3	172	novel	SYNONYMOUS
chr01	343930	chr01:343930	A	31	3	0.0882353	14	3	0	G	Masin01G0001300.1	Masin01G0001300	NA	CDS	SYNONYMOUS	E/E	69	1	3.18	392	novel	SYNONYMOUS
chr01	343936	chr01:343936	A	35	1	0.0277778	17	1	0	G	Masin01G0001300.1	Masin01G0001300	NA	CDS	SYNONYMOUS	R/R	71	1	3.18	393	novel	SYNONYMOUS
chr01	348857	chr01:348857	T	36	2	0.0526316	17	2	0	C	Masin01G0001300.2	Masin01G0001300	NA	CDS	SYNONYMOUS	C/C	192	1	4.32	8	novel	SYNONYMOUS
chr01	360000	chr01:360000	G	35	1	0.0277778	17	1	0	T	Masin01G0001400.1	Masin01G0001400	NA	CDS	SYNONYMOUS	S/S	525	1	2.83	399	novel	SYNONYMOUS
chr01	361872	chr01:361872	T	32	2	0.0588235	15	2	0	C	Masin01G0001400.1	Masin01G0001400	NA	CDS	NONSYNONYMOUS	K/R	12	0.04	2.83	373	novel	DELETERIOUS
chr01	423113	chr01:423113	C	33	1	0.0294118	16	1	0	A	Masin01G0001600.1	Masin01G0001600	NA	CDS	SYNONYMOUS	L/L	46	1	2.59	358	novel	SYNONYMOUS
chr01	428645	chr01:428645	C	24	10	0.294118	8	8	1	T	Masin01G0001600.1	Masin01G0001600	NA	CDS	SYNONYMOUS	N/N	343	1	2.59	399	novel	SYNONYMOUS
chr01	430372	chr01:430372	T	37	1	0.0263158	18	1	0	A	Masin01G0001600.1	Masin01G0001600	NA	CDS	NONSYNONYMOUS	H/Q	485	0.02	2.58	390	novel	DELETERIOUS
chr01	430387	chr01:430387	G	34	4	0.105263	15	4	0	A	Masin01G0001600.1	Masin01G0001600	NA	CDS	SYNONYMOUS	T/T	490	1	2.58	388	novel	SYNONYMOUS
chr01	430402	chr01:430402	G	38	2	0.05	18	2	0	A	Masin01G0001600.1	Masin01G0001600	NA	CDS	SYNONYMOUS	P/P	495	1	2.58	390	novel	SYNONYMOUS
chr01	430486	chr01:430486	C	31	5	0.138889	13	5	0	T	Masin01G0001600.1	Masin01G0001600	NA	CDS	SYNONYMOUS	T/T	523	0.62	3.09	48	novel	SYNONYMOUS
chr01	440094	chr01:440094	T	35	1	0.0277778	17	1	0	C	Masin01G0001700.1	Masin01G0001700	NA	CDS	SYNONYMOUS	R/R	101	0.27	3.44	399	novel	SYNONYMOUS
chr01	446667	chr01:446667	C	27	9	0.25	9	9	0	T	Masin01G0001700.2	Masin01G0001700	NA	CDS	NONSYNONYMOUS	D/N	38	0.17	3.34	193	novel	TOLERATED
chr01	446715	chr01:446715	C	32	2	0.0588235	15	2	0	T	Masin01G0001700.2	Masin01G0001700	NA	CDS	NONSYNONYMOUS	A/T	22	0.13	3.36	191	novel	TOLERATED
chr01	446731	chr01:446731	G	35	1	0.0277778	17	1	0	A	Masin01G0001700.2	Masin01G0001700	NA	CDS	SYNONYMOUS	L/L	16	1	3.35	183	novel	SYNONYMOUS
chr01	446753	chr01:446753	C	36	2	0.0526316	17	2	0	G	Masin01G0001700.2	Masin01G0001700	NA	CDS	NONSYNONYMOUS	C/S	9	0.09	3.42	86	novel	TOLERATED
chr01	453686	chr01:453686	G	33	1	0.0294118	16	1	0	T	Masin01G0001800.1	Masin01G0001800	NA	CDS	NONSYNONYMOUS	P/Q	5	0.11	4.32	2	novel	TOLERATED
chr01	453686	chr01:453686	G	33	1	0.0294118	16	1	0	T	Masin01G0001800.2	Masin01G0001800	NA	CDS	SYNONYMOUS	T/T	81	1	2.59	397	novel	SYNONYMOUS
chr01	595698	chr01:595698	A	35	3	0.0789474	16	3	0	G	Masin01G0002000.1	Masin01G0002000	NA	CDS	SYNONYMOUS	R/R	211	1	3.11	400	novel	SYNONYMOUS
chr01	595838	chr01:595838	A	30	4	0.117647	13	4	0	G	Masin01G0002000.1	Masin01G0002000	NA	CDS	NONSYNONYMOUS	H/R	258	0.43	3.44	6	novel	TOLERATED
chr01	608100	chr01:608100	C	37	1	0.0263158	18	1	0	T	Masin01G0002200.1	Masin01G0002200	NA	CDS	NONSYNONYMOUS	P/S	70	0.06	2.92	18	novel	TOLERATED
chr01	608106	chr01:608106	G	33	1	0.0294118	16	1	0	T	Masin01G0002200.1	Masin01G0002200	NA	CDS	NONSYNONYMOUS	D/Y	72	0.01	2.77	56	novel	DELETERIOUS
chr01	608161	chr01:608161	G	35	1	0.0277778	17	1	0	T	Masin01G0002200.1	Masin01G0002200	NA	CDS	NONSYNONYMOUS	R/M	90	0.04	2.78	59	novel	DELETERIOUS
chr01	608165	chr01:608165	G	35	3	0.0789474	16	3	0	A	Masin01G0002200.1	Masin01G0002200	NA	CDS	SYNONYMOUS	P/P	91	0.44	2.81	52	novel	SYNONYMOUS
chr01	608195	chr01:608195	G	31	5	0.138889	13	5	0	A	Masin01G0002200.1	Masin01G0002200	NA	CDS	SYNONYMOUS	L/L	101	1	2.78	60	novel	SYNONYMOUS
chr01	700607	chr01:700607	G	32	6	0.157895	13	6	0	A	Masin01G0002500.2	Masin01G0002500	NA	CDS	NONSYNONYMOUS	A/V	720	0.22	4.32	216	novel	TOLERATED
chr01	703723	chr01:703723	G	22	12	0.352941	7	8	2	A	Masin01G0002500.1	Masin01G0002500	NA	CDS	SYNONYMOUS	Y/Y	229	1	2.85	309	novel	SYNONYMOUS
chr01	705989	chr01:705989	C	34	2	0.0555556	16	2	0	A	Masin01G0002500.1	Masin01G0002500	NA	CDS	NONSYNONYMOUS	E/D	141	0.47	3.16	248	novel	TOLERATED
chr01	711907	chr01:711907	T	38	2	0.05	18	2	0	C	Masin01G0002500.2	Masin01G0002500	NA	CDS	SYNONYMOUS	R/R	268	0.95	4.26	158	novel	SYNONYMOUS
chr01	711961	chr01:711961	G	34	2	0.0555556	16	2	0	A	Masin01G0002500.2	Masin01G0002500	NA	CDS	SYNONYMOUS	D/D	250	1	4.26	158	novel	SYNONYMOUS
chr01	711991	chr01:711991	C	32	2	0.0588235	15	2	0	T	Masin01G0002500.2	Masin01G0002500	NA	CDS	SYNONYMOUS	S/S	240	1	4.26	158	novel	SYNONYMOUS
chr01	712522	chr01:712522	A	27	9	0.25	9	9	0	T	Masin01G0002500.2	Masin01G0002500	NA	CDS	NONSYNONYMOUS	L/M	233	0.14	4.26	156	novel	TOLERATED
chr01	712725	chr01:712725	T	29	9	0.236842	10	9	0	A	Masin01G0002500.2	Masin01G0002500	NA	CDS	NONSYNONYMOUS	Y/F	198	0.08	4.26	154	novel	TOLERATED
chr01	717985	chr01:717985	A	39	1	0.025	19	1	0	G	Masin01G0002500.2	Masin01G0002500	NA	CDS	NONSYNONYMOUS	V/A	30	0.69	4.32	93	novel	TOLERATED
chr01	717989	chr01:717989	C	38	2	0.05	18	2	0	A	Masin01G0002500.2	Masin01G0002500	NA	CDS	NONSYNONYMOUS	V/L	29	0.31	4.32	87	novel	TOLERATED
chr01	718060	chr01:718060	A	37	1	0.0263158	18	1	0	G	Masin01G0002500.2	Masin01G0002500	NA	CDS	NONSYNONYMOUS	M/T	5	0.3	4.32	23	novel	TOLERATED
chr01	728569	chr01:728569	T	32	2	0.0588235	15	2	0	C	Masin01G0002600.1	Masin01G0002600	NA	CDS	SYNONYMOUS	A/A	156	1	3.19	393	novel	SYNONYMOUS
chr01	728621	chr01:728621	G	2	32	0.941176	0	2	15	A	Masin01G0002600.1	Masin01G0002600	NA	CDS	NONSYNONYMOUS	D/N	174	0.59	3.19	394	novel	TOLERATED
chr01	728629	chr01:728629	C	32	2	0.0588235	15	2	0	T	Masin01G0002600.1	Masin01G0002600	NA	CDS	SYNONYMOUS	G/G	176	0.39	3.19	394	novel	SYNONYMOUS
chr01	729036	chr01:729036	C	39	1	0.025	19	1	0	T	Masin01G0002600.1	Masin01G0002600	NA	CDS	NONSYNONYMOUS	S/L	312	0.07	3.19	398	novel	TOLERATED
chr01	729073	chr01:729073	C	35	1	0.0277778	17	1	0	T	Masin01G0002600.1	Masin01G0002600	NA	CDS	SYNONYMOUS	S/S	324	0.94	3.19	398	novel	SYNONYMOUS
chr01	736396	chr01:736396	G	35	3	0.0789474	16	3	0	A	Masin01G0002700.1	Masin01G0002700	NA	CDS	SYNONYMOUS	S/S	45	1	3.52	5	novel	SYNONYMOUS
chr01	736480	chr01:736480	C	33	1	0.0294118	16	1	0	T	Masin01G0002700.1	Masin01G0002700	NA	CDS	SYNONYMOUS	N/N	73	1	3.35	8	novel	SYNONYMOUS
chr01	736503	chr01:736503	T	32	2	0.0588235	15	2	0	G	Masin01G0002700.1	Masin01G0002700	NA	CDS	NONSYNONYMOUS	L/R	81	0	3.35	8	novel	DELETERIOUS
chr01	736504	chr01:736504	G	32	2	0.0588235	15	2	0	A	Masin01G0002700.1	Masin01G0002700	NA	CDS	SYNONYMOUS	L/L	81	1	3.35	8	novel	SYNONYMOUS
chr01	736510	chr01:736510	C	32	2	0.0588235	15	2	0	T	Masin01G0002700.1	Masin01G0002700	NA	CDS	SYNONYMOUS	Y/Y	83	1	3.35	8	novel	SYNONYMOUS
chr01	737457	chr01:737457	A	35	1	0.0277778	17	1	0	G	Masin01G0002700.1	Masin01G0002700	NA	CDS	NONSYNONYMOUS	N/D	369	0.06	3.1	21	novel	TOLERATED
chr01	737532	chr01:737532	T	36	2	0.0526316	17	2	0	C	Masin01G0002700.1	Masin01G0002700	NA	CDS	NONSYNONYMOUS	C/R	394	0.2	3.13	20	novel	TOLERATED
chr01	737596	chr01:737596	T	33	1	0.0294118	16	1	0	C	Masin01G0002700.1	Masin01G0002700	NA	CDS	NONSYNONYMOUS	M/T	415	0.16	3.1	22	novel	TOLERATED
chr01	744088	chr01:744088	G	36	2	0.0526316	17	2	0	A	Masin01G0002800.1	Masin01G0002800	NA	CDS	NONSYNONYMOUS	V/I	47	0.2	2.14	141	novel	TOLERATED
chr01	744140	chr01:744140	G	40	2	0.047619	19	2	0	A	Masin01G0002800.1	Masin01G0002800	NA	CDS	NONSYNONYMOUS	G/E	64	0.02	2.14	141	novel	DELETERIOUS
chr01	744170	chr01:744170	C	39	3	0.0714286	18	3	0	T	Masin01G0002800.1	Masin01G0002800	NA	CDS	NONSYNONYMOUS	A/V	74	0.05	2.14	143	novel	TOLERATED
chr01	744261	chr01:744261	T	40	2	0.047619	19	2	0	C	Masin01G0002800.1	Masin01G0002800	NA	CDS	SYNONYMOUS	G/G	104	1	2.14	142	novel	SYNONYMOUS
chr01	744312	chr01:744312	T	32	8	0.2	13	6	1	C	Masin01G0002800.1	Masin01G0002800	NA	CDS	SYNONYMOUS	V/V	121	0.27	2.14	143	novel	SYNONYMOUS
chr01	785248	chr01:785248	A	27	7	0.205882	10	7	0	G	Masin01G0003000.1	Masin01G0003000	NA	CDS	NONSYNONYMOUS	E/G	38	0.01	3.14	390	novel	DELETERIOUS
chr01	788224	chr01:788224	G	37	1	0.0263158	18	1	0	A	Masin01G0003000.1	Masin01G0003000	NA	CDS	NONSYNONYMOUS	R/K	325	0.03	3.14	399	novel	DELETERIOUS
chr01	803452	chr01:803452	C	37	1	0.0263158	18	1	0	A	Masin01G0003100.1	Masin01G0003100	NA	CDS	SYNONYMOUS	T/T	1383	1	2.71	35	novel	SYNONYMOUS
chr01	809122	chr01:809122	G	36	2	0.0526316	17	2	0	C	Masin01G0003100.1	Masin01G0003100	NA	CDS	SYNONYMOUS	T/T	1212	0.72	2.79	31	novel	SYNONYMOUS
chr01	809300	chr01:809300	T	31	3	0.0882353	14	3	0	A	Masin01G0003100.1	Masin01G0003100	NA	CDS	NONSYNONYMOUS	D/V	1153	0.01	2.72	33	novel	DELETERIOUS
chr01	814239	chr01:814239	T	33	1	0.0294118	16	1	0	C	Masin01G0003100.1	Masin01G0003100	NA	CDS	SYNONYMOUS	P/P	926	1	2.71	35	novel	SYNONYMOUS
chr01	815206	chr01:815206	A	32	2	0.0588235	15	2	0	G	Masin01G0003100.1	Masin01G0003100	NA	CDS	SYNONYMOUS	S/S	641	1	2.71	34	novel	SYNONYMOUS
chr01	816592	chr01:816592	C	30	4	0.117647	13	4	0	A	Masin01G0003100.2	Masin01G0003100	NA	CDS	NONSYNONYMOUS	D/Y	266	0.13	2.69	246	novel	TOLERATED
chr01	816601	chr01:816601	T	30	4	0.117647	13	4	0	C	Masin01G0003100.1	Masin01G0003100	NA	CDS	NONSYNONYMOUS	S/G	533	0.11	2.74	34	novel	TOLERATED
chr01	817150	chr01:817150	A	33	1	0.0294118	16	1	0	T	Masin01G0003100.2	Masin01G0003100	NA	CDS	NONSYNONYMOUS	S/T	80	0.41	3.07	61	novel	TOLERATED
chr01	817999	chr01:817999	G	35	1	0.0277778	17	1	0	A	Masin01G0003100.1	Masin01G0003100	NA	CDS	SYNONYMOUS	A/A	96	0.92	2.7	23	novel	SYNONYMOUS
chr01	818261	chr01:818261	A	15	19	0.558824	5	5	7	G	Masin01G0003100.1	Masin01G0003100	NA	CDS	NONSYNONYMOUS	F/L	68	0.79	2.83	18	novel	TOLERATED
chr01	860013	chr01:860013	A	28	6	0.176471	11	6	0	T	Masin01G0003200.1	Masin01G0003200	NA	CDS	NONSYNONYMOUS	Y/F	80	0.12	2.66	135	novel	TOLERATED
chr01	860255	chr01:860255	G	31	3	0.0882353	14	3	0	A	Masin01G0003200.1	Masin01G0003200	NA	CDS	NONSYNONYMOUS	V/M	161	0.14	2.62	141	novel	TOLERATED
chr01	860266	chr01:860266	A	29	5	0.147059	12	5	0	G	Masin01G0003200.1	Masin01G0003200	NA	CDS	SYNONYMOUS	P/P	164	1	2.62	141	novel	SYNONYMOUS
chr01	860338	chr01:860338	A	32	2	0.0588235	15	2	0	G	Masin01G0003200.1	Masin01G0003200	NA	CDS	SYNONYMOUS	Q/Q	188	1	2.6	143	novel	SYNONYMOUS
chr01	860608	chr01:860608	G	33	1	0.0294118	16	1	0	C	Masin01G0003200.1	Masin01G0003200	NA	CDS	SYNONYMOUS	R/R	278	0.07	2.75	142	novel	SYNONYMOUS
chr01	860752	chr01:860752	G	28	6	0.176471	11	6	0	T	Masin01G0003200.1	Masin01G0003200	NA	CDS	NONSYNONYMOUS	E/D	326	0.45	2.66	144	novel	TOLERATED
chr01	976910	chr01:976910	A	34	2	0.0555556	16	2	0	G	Masin01G0003600.1	Masin01G0003600	NA	CDS	SYNONYMOUS	L/L	119	1	2.81	389	novel	SYNONYMOUS
chr01	976958	chr01:976958	T	31	5	0.138889	13	5	0	C	Masin01G0003600.1	Masin01G0003600	NA	CDS	SYNONYMOUS	N/N	135	1	2.81	393	novel	SYNONYMOUS
chr01	985654	chr01:985654	G	34	2	0.0555556	16	2	0	A	Masin01G0003600.1	Masin01G0003600	NA	CDS	SYNONYMOUS	S/S	500	1	2.81	400	novel	SYNONYMOUS
chr01	1032789	chr01:1032789	G	34	2	0.0555556	16	2	0	A	Masin01G0003700.3	Masin01G0003700	NA	CDS	SYNONYMOUS	R/R	270	0.19	2.64	400	novel	SYNONYMOUS
chr01	1032910	chr01:1032910	G	35	3	0.0789474	16	3	0	A	Masin01G0003700.1	Masin01G0003700	NA	CDS	NONSYNONYMOUS	D/N	273	0.07	2.97	340	novel	TOLERATED
chr01	1032916	chr01:1032916	C	35	3	0.0789474	16	3	0	G	Masin01G0003700.1	Masin01G0003700	NA	CDS	NONSYNONYMOUS	R/G	275	0.02	2.96	387	novel	DELETERIOUS
chr01	1032983	chr01:1032983	T	34	2	0.0555556	16	2	0	C	Masin01G0003700.1	Masin01G0003700	NA	CDS	NONSYNONYMOUS	L/P	297	0.17	3.56	5	novel	TOLERATED
chr01	1035035	chr01:1035035	A	33	3	0.0833333	15	3	0	G	Masin01G0003700.3	Masin01G0003700	NA	CDS	NONSYNONYMOUS	I/V	423	1	3.47	15	novel	TOLERATED
chr01	1036225	chr01:1036225	C	32	2	0.0588235	15	2	0	T	Masin01G0003700.3	Masin01G0003700	NA	CDS	NONSYNONYMOUS	L/F	488	1	2.77	198	novel	TOLERATED
chr01	1081632	chr01:1081632	A	2	32	0.941176	0	2	15	G	Masin01G0003800.1	Masin01G0003800	NA	CDS	SYNONYMOUS	P/P	112	1	2.8	87	novel	SYNONYMOUS
chr01	1081681	chr01:1081681	C	31	5	0.138889	13	5	0	G	Masin01G0003800.1	Masin01G0003800	NA	CDS	NONSYNONYMOUS	P/A	129	0.03	2.74	101	novel	DELETERIOUS
chr01	1081717	chr01:1081717	A	27	7	0.205882	11	5	1	G	Masin01G0003800.1	Masin01G0003800	NA	CDS	NONSYNONYMOUS	I/V	141	1	2.78	105	novel	TOLERATED
chr01	1081755	chr01:1081755	C	36	2	0.0526316	17	2	0	T	Masin01G0003800.1	Masin01G0003800	NA	CDS	SYNONYMOUS	T/T	153	0.1	2.69	115	novel	SYNONYMOUS
chr01	1081840	chr01:1081840	G	39	1	0.025	19	1	0	C	Masin01G0003800.1	Masin01G0003800	NA	CDS	NONSYNONYMOUS	D/H	182	0.13	2.68	117	novel	TOLERATED
chr01	1081944	chr01:1081944	C	40	2	0.047619	19	2	0	T	Masin01G0003800.1	Masin01G0003800	NA	CDS	SYNONYMOUS	D/D	216	0.5	2.68	120	novel	SYNONYMOUS
chr01	1082194	chr01:1082194	T	33	1	0.0294118	16	1	0	C	Masin01G0003800.1	Masin01G0003800	NA	CDS	SYNONYMOUS	L/L	300	0.56	2.72	95	novel	SYNONYMOUS
chr01	1082492	chr01:1082492	C	37	1	0.0263158	18	1	0	T	Masin01G0003800.1	Masin01G0003800	NA	CDS	NONSYNONYMOUS	S/L	399	0.17	2.63	142	novel	TOLERATED
chr01	1082671	chr01:1082671	T	34	2	0.0555556	16	2	0	G	Masin01G0003800.1	Masin01G0003800	NA	CDS	NONSYNONYMOUS	C/G	459	0.01	2.64	133	novel	DELETERIOUS
chr01	1082728	chr01:1082728	G	31	3	0.0882353	14	3	0	C	Masin01G0003800.1	Masin01G0003800	NA	CDS	NONSYNONYMOUS	G/R	478	0.06	2.63	131	novel	TOLERATED
chr01	1082879	chr01:1082879	C	33	3	0.0833333	15	3	0	T	Masin01G0003800.1	Masin01G0003800	NA	CDS	NONSYNONYMOUS	A/V	528	0	2.63	135	novel	DELETERIOUS
chr01	1082985	chr01:1082985	G	34	2	0.0555556	16	2	0	C	Masin01G0003800.1	Masin01G0003800	NA	CDS	SYNONYMOUS	G/G	563	1	2.63	141	novel	SYNONYMOUS
chr01	1083212	chr01:1083212	C	31	3	0.0882353	14	3	0	T	Masin01G0003800.1	Masin01G0003800	NA	CDS	NONSYNONYMOUS	S/F	639	0	2.63	144	novel	DELETERIOUS
chr01	1083807	chr01:1083807	G	38	2	0.05	18	2	0	A	Masin01G0003800.1	Masin01G0003800	NA	CDS	NONSYNONYMOUS	M/I	837	0.37	2.66	127	novel	TOLERATED
chr01	1083903	chr01:1083903	A	35	1	0.0277778	17	1	0	T	Masin01G0003800.1	Masin01G0003800	NA	CDS	SYNONYMOUS	I/I	869	1	2.69	122	novel	SYNONYMOUS
chr01	1107252	chr01:1107252	C	35	1	0.0277778	17	1	0	G	Masin01G0004000.1	Masin01G0004000	NA	CDS	SYNONYMOUS	G/G	288	NA	NA	NA	novel	SYNONYMOUS
chr01	1107252	chr01:1107252	C	35	1	0.0277778	17	1	0	G	Masin01G0004000.3	Masin01G0004000	NA	CDS	SYNONYMOUS	G/G	287	1	4.32	2	novel	SYNONYMOUS
chr01	1110432	chr01:1110432	G	32	2	0.0588235	15	2	0	A	Masin01G0004000.1	Masin01G0004000	NA	CDS	SYNONYMOUS	P/P	180	NA	NA	NA	novel	SYNONYMOUS
chr01	1110432	chr01:1110432	G	32	2	0.0588235	15	2	0	A	Masin01G0004000.3	Masin01G0004000	NA	CDS	SYNONYMOUS	P/P	180	1	4.32	3	novel	SYNONYMOUS
chr01	1112250	chr01:1112250	G	12	22	0.647059	3	6	8	C	Masin01G0004000.1	Masin01G0004000	NA	CDS	SYNONYMOUS	L/L	141	NA	NA	NA	novel	SYNONYMOUS
chr01	1112250	chr01:1112250	G	12	22	0.647059	3	6	8	C	Masin01G0004000.3	Masin01G0004000	NA	CDS	SYNONYMOUS	L/L	141	1	4.32	2	novel	SYNONYMOUS
chr01	1112882	chr01:1112882	G	33	1	0.0294118	16	1	0	A	Masin01G0004000.1	Masin01G0004000	NA	CDS	SYNONYMOUS	H/H	103	NA	NA	NA	novel	SYNONYMOUS
chr01	1112882	chr01:1112882	G	33	1	0.0294118	16	1	0	A	Masin01G0004000.3	Masin01G0004000	NA	CDS	SYNONYMOUS	H/H	103	1	4.32	2	novel	SYNONYMOUS
chr01	1145516	chr01:1145516	G	22	12	0.352941	8	6	3	A	Masin01G0004100.1	Masin01G0004100	NA	CDS	SYNONYMOUS	D/D	295	1	2.79	344	novel	SYNONYMOUS
chr01	1145867	chr01:1145867	C	31	3	0.0882353	14	3	0	T	Masin01G0004100.1	Masin01G0004100	NA	CDS	SYNONYMOUS	P/P	178	1	2.83	307	novel	SYNONYMOUS
chr01	1146047	chr01:1146047	G	27	7	0.205882	10	7	0	A	Masin01G0004100.1	Masin01G0004100	NA	CDS	SYNONYMOUS	S/S	118	1	2.68	387	novel	SYNONYMOUS
chr01	1155050	chr01:1155050	G	28	6	0.176471	11	6	0	A	Masin01G0004100.1	Masin01G0004100	NA	CDS	SYNONYMOUS	S/S	21	1	3.2	47	novel	SYNONYMOUS
chr01	1175299	chr01:1175299	T	33	1	0.0294118	16	1	0	G	Masin01G0004200.1	Masin01G0004200	NA	CDS	SYNONYMOUS	A/A	34	1	3.54	40	novel	SYNONYMOUS
chr01	1237669	chr01:1237669	G	33	1	0.0294118	16	1	0	A	Masin01G0004500.1	Masin01G0004500	NA	CDS	SYNONYMOUS	L/L	200	NA	NA	NA	novel	SYNONYMOUS
chr01	1269300	chr01:1269300	C	34	6	0.15	14	6	0	T	Masin01G0004800.1	Masin01G0004800	NA	CDS	NONSYNONYMOUS	G/R	504	0	2.73	343	novel	DELETERIOUS
chr01	1272367	chr01:1272367	G	34	4	0.105263	15	4	0	A	Masin01G0004800.1	Masin01G0004800	NA	CDS	SYNONYMOUS	G/G	293	1	2.68	394	novel	SYNONYMOUS
chr01	1272385	chr01:1272385	T	36	4	0.1	16	4	0	C	Masin01G0004800.1	Masin01G0004800	NA	CDS	SYNONYMOUS	T/T	287	1	2.68	395	novel	SYNONYMOUS
chr01	1272417	chr01:1272417	A	34	6	0.15	14	6	0	G	Masin01G0004800.1	Masin01G0004800	NA	CDS	SYNONYMOUS	L/L	277	1	2.69	394	novel	SYNONYMOUS
chr01	1274870	chr01:1274870	G	34	2	0.0555556	16	2	0	A	Masin01G0004800.1	Masin01G0004800	NA	CDS	SYNONYMOUS	A/A	119	1	2.69	369	novel	SYNONYMOUS
chr01	1274912	chr01:1274912	C	34	2	0.0555556	16	2	0	A	Masin01G0004800.1	Masin01G0004800	NA	CDS	SYNONYMOUS	P/P	105	1	2.83	328	novel	SYNONYMOUS
chr01	1274924	chr01:1274924	C	37	1	0.0263158	18	1	0	A	Masin01G0004800.1	Masin01G0004800	NA	CDS	SYNONYMOUS	G/G	101	0.54	2.92	316	novel	SYNONYMOUS
chr01	1275220	chr01:1275220	A	32	4	0.111111	14	4	0	T	Masin01G0004800.1	Masin01G0004800	NA	CDS	NONSYNONYMOUS	L/M	3	0.08	3.75	103	novel	TOLERATED
chr01	1317460	chr01:1317460	C	34	8	0.190476	13	8	0	T	Masin01G0004900.2	Masin01G0004900	NA	CDS	SYNONYMOUS	N/N	70	NA	NA	NA	novel	SYNONYMOUS
chr01	1317460	chr01:1317460	C	34	8	0.190476	13	8	0	T	Masin01G0004900.1	Masin01G0004900	NA	CDS	SYNONYMOUS	N/N	70	1	4.32	1	novel	SYNONYMOUS
chr01	1317721	chr01:1317721	C	32	4	0.111111	14	4	0	A	Masin01G0004900.2	Masin01G0004900	NA	CDS	SYNONYMOUS	A/A	157	NA	NA	NA	novel	SYNONYMOUS
chr01	1317721	chr01:1317721	C	32	4	0.111111	14	4	0	A	Masin01G0004900.1	Masin01G0004900	NA	CDS	SYNONYMOUS	A/A	157	1	4.32	1	novel	SYNONYMOUS
chr01	1317970	chr01:1317970	T	26	8	0.235294	11	4	2	C	Masin01G0004900.2	Masin01G0004900	NA	CDS	SYNONYMOUS	V/V	240	NA	NA	NA	novel	SYNONYMOUS
chr01	1317970	chr01:1317970	T	26	8	0.235294	11	4	2	C	Masin01G0004900.1	Masin01G0004900	NA	CDS	SYNONYMOUS	V/V	240	1	4.32	1	novel	SYNONYMOUS
chr01	1318204	chr01:1318204	C	24	12	0.333333	8	8	2	T	Masin01G0004900.2	Masin01G0004900	NA	CDS	SYNONYMOUS	G/G	318	NA	NA	NA	novel	SYNONYMOUS
chr01	1318204	chr01:1318204	C	24	12	0.333333	8	8	2	T	Masin01G0004900.1	Masin01G0004900	NA	CDS	SYNONYMOUS	G/G	318	1	4.32	1	novel	SYNONYMOUS
chr01	1324710	chr01:1324710	G	29	7	0.194444	11	7	0	A	Masin01G0004900.1	Masin01G0004900	NA	CDS	SYNONYMOUS	P/P	533	1	4.32	2	novel	SYNONYMOUS
chr01	1324882	chr01:1324882	C	35	1	0.0277778	17	1	0	G	Masin01G0004900.1	Masin01G0004900	NA	CDS	NONSYNONYMOUS	L/V	591	0.19	4.32	2	novel	TOLERATED
chr01	1324977	chr01:1324977	A	33	1	0.0294118	16	1	0	G	Masin01G0004900.1	Masin01G0004900	NA	CDS	SYNONYMOUS	G/G	622	1	4.32	1	novel	SYNONYMOUS
chr01	1325250	chr01:1325250	C	29	7	0.194444	11	7	0	T	Masin01G0004900.1	Masin01G0004900	NA	CDS	SYNONYMOUS	F/F	713	1	4.32	1	novel	SYNONYMOUS
chr01	1326454	chr01:1326454	G	37	1	0.0263158	18	1	0	A	Masin01G0004900.1	Masin01G0004900	NA	CDS	SYNONYMOUS	A/A	834	1	4.32	1	novel	SYNONYMOUS
chr01	1326529	chr01:1326529	G	33	1	0.0294118	16	1	0	A	Masin01G0004900.1	Masin01G0004900	NA	CDS	SYNONYMOUS	S/S	859	1	4.32	1	novel	SYNONYMOUS
chr01	1328200	chr01:1328200	C	28	8	0.222222	10	8	0	A	Masin01G0004900.3	Masin01G0004900	NA	CDS	SYNONYMOUS	I/I	410	NA	NA	NA	novel	SYNONYMOUS
chr01	1329579	chr01:1329579	A	19	15	0.441176	4	11	2	G	Masin01G0005000.1	Masin01G0005000	NA	CDS	SYNONYMOUS	S/S	420	1	2.83	283	novel	SYNONYMOUS
chr01	1329645	chr01:1329645	C	31	7	0.184211	12	7	0	T	Masin01G0005000.1	Masin01G0005000	NA	CDS	SYNONYMOUS	P/P	398	1	2.84	374	novel	SYNONYMOUS
chr01	1330812	chr01:1330812	G	33	1	0.0294118	16	1	0	T	Masin01G0005000.1	Masin01G0005000	NA	CDS	NONSYNONYMOUS	L/I	352	0.08	3.44	130	novel	TOLERATED
chr01	1332657	chr01:1332657	T	22	12	0.352941	7	8	2	C	Masin01G0005000.1	Masin01G0005000	NA	CDS	SYNONYMOUS	S/S	272	1	2.94	175	novel	SYNONYMOUS
chr01	1340299	chr01:1340299	T	35	3	0.0789474	16	3	0	G	Masin01G0005000.1	Masin01G0005000	NA	CDS	SYNONYMOUS	R/R	209	0.76	2.85	291	novel	SYNONYMOUS
chr01	1341988	chr01:1341988	C	27	7	0.205882	10	7	0	T	Masin01G0005000.1	Masin01G0005000	NA	CDS	SYNONYMOUS	S/S	145	1	2.76	309	novel	SYNONYMOUS
chr01	1343657	chr01:1343657	G	33	1	0.0294118	16	1	0	C	Masin01G0005000.1	Masin01G0005000	NA	CDS	NONSYNONYMOUS	A/G	57	0.04	2.76	307	novel	DELETERIOUS
chr01	1376212	chr01:1376212	C	36	2	0.0526316	17	2	0	T	Masin01G0005100.1	Masin01G0005100	NA	CDS	SYNONYMOUS	N/N	236	0.62	2.76	396	novel	SYNONYMOUS
chr01	1376298	chr01:1376298	C	38	2	0.05	18	2	0	T	Masin01G0005100.1	Masin01G0005100	NA	CDS	NONSYNONYMOUS	P/L	265	0.03	2.76	396	novel	DELETERIOUS
chr01	1376400	chr01:1376400	C	34	2	0.0555556	16	2	0	T	Masin01G0005100.1	Masin01G0005100	NA	CDS	NONSYNONYMOUS	P/L	299	0.05	2.76	395	novel	TOLERATED
chr01	1376497	chr01:1376497	G	25	9	0.264706	10	5	2	A	Masin01G0005100.1	Masin01G0005100	NA	CDS	SYNONYMOUS	A/A	331	1	2.75	397	novel	SYNONYMOUS
chr01	1376550	chr01:1376550	A	31	3	0.0882353	14	3	0	C	Masin01G0005100.1	Masin01G0005100	NA	CDS	NONSYNONYMOUS	Y/S	349	0.02	2.76	398	novel	DELETERIOUS
chr01	1377943	chr01:1377943	C	28	8	0.222222	11	6	1	T	Masin01G0005100.1	Masin01G0005100	NA	CDS	SYNONYMOUS	T/T	813	1	2.77	363	novel	SYNONYMOUS
chr01	1383288	chr01:1383288	T	28	6	0.176471	11	6	0	C	Masin01G0005200.4	Masin01G0005200	NA	CDS	SYNONYMOUS	S/S	583	0.38	2.86	398	novel	SYNONYMOUS
chr01	1383341	chr01:1383341	G	32	2	0.0588235	15	2	0	T	Masin01G0005200.5	Masin01G0005200	NA	CDS	NONSYNONYMOUS	L/I	100	0.11	2.62	303	novel	TOLERATED
chr01	1387298	chr01:1387298	A	33	1	0.0294118	16	1	0	G	Masin01G0005200.1	Masin01G0005200	NA	CDS	SYNONYMOUS	G/G	224	1	2.72	399	novel	SYNONYMOUS
chr01	1387755	chr01:1387755	C	37	1	0.0263158	18	1	0	T	Masin01G0005200.4	Masin01G0005200	NA	CDS	NONSYNONYMOUS	S/N	389	0.16	2.86	385	novel	TOLERATED
chr01	1389341	chr01:1389341	C	39	1	0.025	19	1	0	T	Masin01G0005200.3	Masin01G0005200	NA	CDS	NONSYNONYMOUS	V/I	65	0.12	2.83	400	novel	TOLERATED
chr01	1391168	chr01:1391168	C	30	6	0.166667	12	6	0	T	Masin01G0005200.4	Masin01G0005200	NA	CDS	SYNONYMOUS	G/G	126	1	2.86	400	novel	SYNONYMOUS
chr01	1391186	chr01:1391186	G	34	2	0.0555556	16	2	0	A	Masin01G0005200.4	Masin01G0005200	NA	CDS	SYNONYMOUS	N/N	120	1	2.86	400	novel	SYNONYMOUS
chr01	1392900	chr01:1392900	T	31	3	0.0882353	14	3	0	C	Masin01G0005200.4	Masin01G0005200	NA	CDS	NONSYNONYMOUS	I/V	76	0.1	2.85	394	novel	TOLERATED
chr01	1405209	chr01:1405209	G	19	15	0.441176	5	9	3	C	Masin01G0005300.1	Masin01G0005300	NA	CDS	SYNONYMOUS	L/L	151	1	2.67	277	novel	SYNONYMOUS
chr01	1420375	chr01:1420375	T	31	3	0.0882353	14	3	0	C	Masin01G0005400.1	Masin01G0005400	NA	CDS	NONSYNONYMOUS	Y/H	11	0.31	3.74	91	novel	TOLERATED
chr01	1420440	chr01:1420440	A	29	5	0.147059	12	5	0	T	Masin01G0005400.1	Masin01G0005400	NA	CDS	SYNONYMOUS	R/R	32	1	3.4	104	novel	SYNONYMOUS
chr01	1430315	chr01:1430315	T	32	2	0.0588235	15	2	0	A	Masin01G0005400.1	Masin01G0005400	NA	CDS	SYNONYMOUS	A/A	85	0.54	3.19	159	novel	SYNONYMOUS
chr01	1430348	chr01:1430348	T	34	2	0.0555556	16	2	0	C	Masin01G0005400.1	Masin01G0005400	NA	CDS	SYNONYMOUS	G/G	96	1	3.66	139	novel	SYNONYMOUS
chr01	1430396	chr01:1430396	A	33	1	0.0294118	16	1	0	G	Masin01G0005400.1	Masin01G0005400	NA	CDS	SYNONYMOUS	E/E	112	1	3.19	161	novel	SYNONYMOUS
chr01	1430709	chr01:1430709	C	33	1	0.0294118	16	1	0	T	Masin01G0005400.1	Masin01G0005400	NA	CDS	NONSYNONYMOUS	P/L	148	0.01	3.2	153	novel	DELETERIOUS
chr01	1430751	chr01:1430751	G	34	2	0.0555556	16	2	0	T	Masin01G0005400.1	Masin01G0005400	NA	CDS	NONSYNONYMOUS	G/V	162	0.06	3.2	153	novel	TOLERATED
chr01	1430904	chr01:1430904	A	37	3	0.075	17	3	0	C	Masin01G0005400.1	Masin01G0005400	NA	CDS	NONSYNONYMOUS	E/A	189	1	3.19	149	novel	TOLERATED
chr01	1430944	chr01:1430944	C	33	3	0.0833333	15	3	0	T	Masin01G0005400.1	Masin01G0005400	NA	CDS	SYNONYMOUS	L/L	202	1	3.19	147	novel	SYNONYMOUS
chr01	1430945	chr01:1430945	A	36	2	0.0526316	17	2	0	T	Masin01G0005400.1	Masin01G0005400	NA	CDS	NONSYNONYMOUS	I/L	203	0.04	3.19	147	novel	DELETERIOUS
chr01	1435523	chr01:1435523	G	36	2	0.0526316	17	2	0	A	Masin01G0005400.1	Masin01G0005400	NA	CDS	NONSYNONYMOUS	R/H	302	0.01	3.18	174	novel	DELETERIOUS
chr01	1435590	chr01:1435590	C	34	2	0.0555556	16	2	0	T	Masin01G0005400.1	Masin01G0005400	NA	CDS	SYNONYMOUS	F/F	324	1	3.19	173	novel	SYNONYMOUS
chr01	1441091	chr01:1441091	C	33	3	0.0833333	15	3	0	T	Masin01G0005400.1	Masin01G0005400	NA	CDS	SYNONYMOUS	H/H	421	1	3.2	141	novel	SYNONYMOUS
chr01	1472938	chr01:1472938	T	39	1	0.025	19	1	0	A	Masin01G0005500.1	Masin01G0005500	NA	CDS	NONSYNONYMOUS	I/N	116	0	2.84	18	novel	DELETERIOUS
chr01	1473044	chr01:1473044	T	38	2	0.05	18	2	0	G	Masin01G0005500.1	Masin01G0005500	NA	CDS	SYNONYMOUS	G/G	151	1	2.8	20	novel	SYNONYMOUS
chr01	1473162	chr01:1473162	A	32	2	0.0588235	15	2	0	G	Masin01G0005500.1	Masin01G0005500	NA	CDS	NONSYNONYMOUS	I/V	191	0.34	2.69	21	novel	TOLERATED
chr01	1473199	chr01:1473199	G	32	2	0.0588235	15	2	0	A	Masin01G0005500.1	Masin01G0005500	NA	CDS	NONSYNONYMOUS	S/N	203	0.59	2.65	21	novel	TOLERATED
chr01	1473299	chr01:1473299	C	39	1	0.025	19	1	0	T	Masin01G0005500.1	Masin01G0005500	NA	CDS	SYNONYMOUS	D/D	236	1	2.65	22	novel	SYNONYMOUS
chr01	1473347	chr01:1473347	G	9	27	0.75	0	9	9	A	Masin01G0005500.1	Masin01G0005500	NA	CDS	SYNONYMOUS	Q/Q	252	0.49	2.65	21	novel	SYNONYMOUS
chr01	1473410	chr01:1473410	T	35	1	0.0277778	17	1	0	C	Masin01G0005500.1	Masin01G0005500	NA	CDS	SYNONYMOUS	P/P	273	1	2.73	18	novel	SYNONYMOUS
chr01	1473599	chr01:1473599	T	26	8	0.235294	9	8	0	C	Masin01G0005500.1	Masin01G0005500	NA	CDS	SYNONYMOUS	L/L	336	0.24	2.67	21	novel	SYNONYMOUS
chr01	1473627	chr01:1473627	C	27	9	0.25	9	9	0	T	Masin01G0005500.1	Masin01G0005500	NA	CDS	SYNONYMOUS	L/L	346	1	2.65	22	novel	SYNONYMOUS
chr01	1473636	chr01:1473636	G	35	3	0.0789474	16	3	0	A	Masin01G0005500.1	Masin01G0005500	NA	CDS	NONSYNONYMOUS	V/I	349	0.57	2.65	22	novel	TOLERATED
chr01	1473826	chr01:1473826	C	32	2	0.0588235	15	2	0	T	Masin01G0005500.1	Masin01G0005500	NA	CDS	NONSYNONYMOUS	P/L	412	0.01	2.65	22	novel	DELETERIOUS
chr01	1473885	chr01:1473885	A	33	5	0.131579	14	5	0	C	Masin01G0005500.1	Masin01G0005500	NA	CDS	NONSYNONYMOUS	I/L	432	1	2.65	22	novel	TOLERATED
chr01	1473898	chr01:1473898	G	32	8	0.2	12	8	0	A	Masin01G0005500.1	Masin01G0005500	NA	CDS	NONSYNONYMOUS	G/E	436	0.12	2.76	21	novel	TOLERATED
chr01	1473904	chr01:1473904	C	33	7	0.175	13	7	0	T	Masin01G0005500.1	Masin01G0005500	NA	CDS	NONSYNONYMOUS	T/I	438	0.33	2.65	22	novel	TOLERATED
chr01	1474056	chr01:1474056	C	27	7	0.205882	10	7	0	T	Masin01G0005500.1	Masin01G0005500	NA	CDS	NONSYNONYMOUS	R/C	489	0.03	2.7	20	novel	DELETERIOUS
chr01	1474241	chr01:1474241	C	33	1	0.0294118	16	1	0	T	Masin01G0005500.1	Masin01G0005500	NA	CDS	SYNONYMOUS	S/S	550	1	2.67	21	novel	SYNONYMOUS
chr01	1474297	chr01:1474297	A	34	2	0.0555556	16	2	0	T	Masin01G0005500.1	Masin01G0005500	NA	CDS	NONSYNONYMOUS	K/M	569	0.04	2.67	21	novel	DELETERIOUS
chr01	1474456	chr01:1474456	A	39	1	0.025	19	1	0	G	Masin01G0005500.1	Masin01G0005500	NA	CDS	NONSYNONYMOUS	K/R	622	0.22	2.7	19	novel	TOLERATED
chr01	1474532	chr01:1474532	T	35	1	0.0277778	17	1	0	C	Masin01G0005500.1	Masin01G0005500	NA	CDS	SYNONYMOUS	S/S	647	0.79	2.74	17	novel	SYNONYMOUS
chr01	1474547	chr01:1474547	C	35	1	0.0277778	17	1	0	G	Masin01G0005500.1	Masin01G0005500	NA	CDS	SYNONYMOUS	L/L	652	1	2.74	17	novel	SYNONYMOUS
chr01	1474715	chr01:1474715	G	37	1	0.0263158	18	1	0	A	Masin01G0005500.1	Masin01G0005500	NA	CDS	SYNONYMOUS	L/L	708	1	2.89	13	novel	SYNONYMOUS
chr01	1474730	chr01:1474730	C	39	1	0.025	19	1	0	T	Masin01G0005500.1	Masin01G0005500	NA	CDS	SYNONYMOUS	F/F	713	1	2.91	11	novel	SYNONYMOUS
chr01	1474802	chr01:1474802	C	1	37	0.973684	0	1	18	T	Masin01G0005500.1	Masin01G0005500	NA	CDS	SYNONYMOUS	S/S	737	0.78	2.96	9	novel	SYNONYMOUS
chr01	1474878	chr01:1474878	C	31	7	0.184211	12	7	0	T	Masin01G0005500.1	Masin01G0005500	NA	CDS	NONSYNONYMOUS	P/S	763	0.83	2.91	11	novel	TOLERATED
chr01	1474977	chr01:1474977	T	22	12	0.352941	5	12	0	A	Masin01G0005500.1	Masin01G0005500	NA	CDS	NONSYNONYMOUS	L/I	796	0	2.95	10	novel	DELETERIOUS
chr01	1475111	chr01:1475111	G	34	2	0.0555556	16	2	0	A	Masin01G0005500.1	Masin01G0005500	NA	CDS	SYNONYMOUS	L/L	840	1	2.91	9	novel	SYNONYMOUS
chr01	1475141	chr01:1475141	T	34	2	0.0555556	16	2	0	A	Masin01G0005500.1	Masin01G0005500	NA	CDS	NONSYNONYMOUS	F/L	850	0.66	2.9	10	novel	TOLERATED
chr01	1475214	chr01:1475214	A	25	11	0.305556	7	11	0	C	Masin01G0005500.1	Masin01G0005500	NA	CDS	NONSYNONYMOUS	S/R	875	0.03	3.26	8	novel	DELETERIOUS
chr01	1551246	chr01:1551246	C	20	14	0.411765	4	12	1	T	Masin01G0005600.1	Masin01G0005600	NA	CDS	SYNONYMOUS	I/I	1684	NA	NA	NA	novel	SYNONYMOUS
chr01	1551984	chr01:1551984	C	10	24	0.705882	1	8	8	T	Masin01G0005600.1	Masin01G0005600	NA	CDS	SYNONYMOUS	L/L	1930	NA	NA	NA	novel	SYNONYMOUS
chr01	1552218	chr01:1552218	C	23	11	0.323529	6	11	0	T	Masin01G0005600.1	Masin01G0005600	NA	CDS	SYNONYMOUS	G/G	2008	NA	NA	NA	novel	SYNONYMOUS
chr01	1552221	chr01:1552221	C	33	5	0.131579	14	5	0	T	Masin01G0005600.1	Masin01G0005600	NA	CDS	SYNONYMOUS	D/D	2009	NA	NA	NA	novel	SYNONYMOUS
chr01	1552318	chr01:1552318	C	6	34	0.85	0	6	14	T	Masin01G0005600.1	Masin01G0005600	NA	CDS	SYNONYMOUS	L/L	2042	NA	NA	NA	novel	SYNONYMOUS
chr01	1552350	chr01:1552350	G	14	22	0.611111	3	8	7	A	Masin01G0005600.1	Masin01G0005600	NA	CDS	SYNONYMOUS	E/E	2052	NA	NA	NA	novel	SYNONYMOUS
chr01	1623838	chr01:1623838	C	27	7	0.205882	10	7	0	T	Masin01G0005900.1	Masin01G0005900	NA	CDS	SYNONYMOUS	L/L	451	1	4.32	1	novel	SYNONYMOUS
chr01	1669934	chr01:1669934	T	28	8	0.222222	10	8	0	G	Masin01G0006100.1	Masin01G0006100	NA	CDS	NONSYNONYMOUS	L/R	77	0.35	2.78	281	novel	TOLERATED
chr01	1669992	chr01:1669992	G	33	5	0.131579	14	5	0	A	Masin01G0006100.1	Masin01G0006100	NA	CDS	SYNONYMOUS	S/S	96	1	2.77	388	novel	SYNONYMOUS
chr01	1670057	chr01:1670057	A	23	13	0.361111	5	13	0	G	Masin01G0006100.1	Masin01G0006100	NA	CDS	NONSYNONYMOUS	Q/R	118	0.34	2.78	400	novel	TOLERATED
chr01	1670160	chr01:1670160	C	22	16	0.421053	5	12	2	T	Masin01G0006100.1	Masin01G0006100	NA	CDS	SYNONYMOUS	H/H	152	0.38	2.78	399	novel	SYNONYMOUS
chr01	1670252	chr01:1670252	C	29	5	0.147059	12	5	0	T	Masin01G0006100.1	Masin01G0006100	NA	CDS	NONSYNONYMOUS	A/V	183	0.25	2.78	400	novel	TOLERATED
chr01	1679922	chr01:1679922	G	21	13	0.382353	5	11	1	A	Masin01G0006100.1	Masin01G0006100	NA	CDS	SYNONYMOUS	T/T	260	1	2.78	397	novel	SYNONYMOUS
chr01	1681309	chr01:1681309	A	33	1	0.0294118	16	1	0	T	Masin01G0006100.1	Masin01G0006100	NA	CDS	SYNONYMOUS	R/R	410	1	2.78	398	novel	SYNONYMOUS
chr01	1751876	chr01:1751876	C	28	10	0.263158	9	10	0	T	Masin01G0006300.1	Masin01G0006300	NA	CDS	SYNONYMOUS	L/L	494	NA	NA	NA	novel	SYNONYMOUS
chr01	1752646	chr01:1752646	A	35	1	0.0277778	17	1	0	G	Masin01G0006300.1	Masin01G0006300	NA	CDS	SYNONYMOUS	L/L	589	NA	NA	NA	novel	SYNONYMOUS
chr01	1752658	chr01:1752658	C	34	2	0.0555556	16	2	0	T	Masin01G0006300.1	Masin01G0006300	NA	CDS	SYNONYMOUS	F/F	593	NA	NA	NA	novel	SYNONYMOUS
chr01	1752697	chr01:1752697	A	27	7	0.205882	10	7	0	G	Masin01G0006300.1	Masin01G0006300	NA	CDS	SYNONYMOUS	L/L	606	NA	NA	NA	novel	SYNONYMOUS
chr01	1752715	chr01:1752715	G	27	7	0.205882	10	7	0	T	Masin01G0006300.1	Masin01G0006300	NA	CDS	SYNONYMOUS	G/G	612	NA	NA	NA	novel	SYNONYMOUS
chr01	1752718	chr01:1752718	G	34	4	0.105263	15	4	0	A	Masin01G0006300.1	Masin01G0006300	NA	CDS	SYNONYMOUS	Q/Q	613	NA	NA	NA	novel	SYNONYMOUS
chr01	1764441	chr01:1764441	C	36	2	0.0526316	17	2	0	A	Masin01G0006400.1	Masin01G0006400	NA	CDS	SYNONYMOUS	P/P	66	1	2.8	292	novel	SYNONYMOUS
chr01	1764469	chr01:1764469	G	14	20	0.588235	3	8	6	A	Masin01G0006400.1	Masin01G0006400	NA	CDS	NONSYNONYMOUS	E/K	76	0.83	2.76	313	novel	TOLERATED
chr01	1764597	chr01:1764597	T	35	1	0.0277778	17	1	0	A	Masin01G0006400.1	Masin01G0006400	NA	CDS	NONSYNONYMOUS	N/K	118	1	2.75	316	novel	TOLERATED
chr01	1765443	chr01:1765443	G	30	4	0.117647	13	4	0	T	Masin01G0006400.1	Masin01G0006400	NA	CDS	SYNONYMOUS	G/G	167	1	2.72	321	novel	SYNONYMOUS
chr01	1765803	chr01:1765803	G	33	1	0.0294118	16	1	0	T	Masin01G0006400.1	Masin01G0006400	NA	CDS	NONSYNONYMOUS	E/D	287	0.61	2.75	286	novel	TOLERATED
chr01	1794244	chr01:1794244	G	26	8	0.235294	9	8	0	A	Masin01G0006600.1	Masin01G0006600	NA	CDS	NONSYNONYMOUS	R/Q	107	1	2.63	9	novel	TOLERATED
chr01	1794615	chr01:1794615	G	35	3	0.0789474	16	3	0	A	Masin01G0006600.1	Masin01G0006600	NA	CDS	NONSYNONYMOUS	D/N	231	1	2.63	9	novel	TOLERATED
chr01	1795030	chr01:1795030	G	28	8	0.222222	11	6	1	A	Masin01G0006600.1	Masin01G0006600	NA	CDS	NONSYNONYMOUS	R/Q	369	0.44	2.83	7	novel	TOLERATED
chr01	1795082	chr01:1795082	A	37	1	0.0263158	18	1	0	G	Masin01G0006600.1	Masin01G0006600	NA	CDS	SYNONYMOUS	A/A	386	0.8	2.85	7	novel	SYNONYMOUS
chr01	1795094	chr01:1795094	A	33	3	0.0833333	15	3	0	C	Masin01G0006600.1	Masin01G0006600	NA	CDS	NONSYNONYMOUS	E/D	390	0.63	2.76	8	novel	TOLERATED
chr01	1795577	chr01:1795577	A	36	2	0.0526316	17	2	0	T	Masin01G0006600.1	Masin01G0006600	NA	CDS	NONSYNONYMOUS	K/N	551	0.34	3.39	3	novel	TOLERATED
chr01	1800328	chr01:1800328	C	22	14	0.388889	6	10	2	T	Masin01G0006700.1	Masin01G0006700	NA	CDS	SYNONYMOUS	Y/Y	238	0.02	2.66	340	novel	SYNONYMOUS
chr01	1800361	chr01:1800361	T	40	2	0.047619	19	2	0	C	Masin01G0006700.1	Masin01G0006700	NA	CDS	SYNONYMOUS	L/L	249	1	2.66	340	novel	SYNONYMOUS
chr01	1800373	chr01:1800373	T	26	10	0.277778	9	8	1	C	Masin01G0006700.1	Masin01G0006700	NA	CDS	SYNONYMOUS	G/G	253	1	2.66	340	novel	SYNONYMOUS
chr01	1800394	chr01:1800394	G	37	3	0.075	17	3	0	A	Masin01G0006700.1	Masin01G0006700	NA	CDS	SYNONYMOUS	V/V	260	1	2.66	341	novel	SYNONYMOUS
chr01	1800405	chr01:1800405	G	25	9	0.264706	8	9	0	C	Masin01G0006700.1	Masin01G0006700	NA	CDS	NONSYNONYMOUS	S/T	264	1	2.66	341	novel	TOLERATED
chr01	1800436	chr01:1800436	C	35	3	0.0789474	16	3	0	T	Masin01G0006700.1	Masin01G0006700	NA	CDS	SYNONYMOUS	I/I	274	0.32	2.73	318	novel	SYNONYMOUS
chr01	1800438	chr01:1800438	C	38	2	0.05	18	2	0	T	Masin01G0006700.1	Masin01G0006700	NA	CDS	NONSYNONYMOUS	A/V	275	0	2.66	340	novel	DELETERIOUS
chr01	1800442	chr01:1800442	G	35	3	0.0789474	16	3	0	A	Masin01G0006700.1	Masin01G0006700	NA	CDS	SYNONYMOUS	T/T	276	1	2.66	340	novel	SYNONYMOUS
chr01	1800456	chr01:1800456	A	24	12	0.333333	7	10	1	T	Masin01G0006700.1	Masin01G0006700	NA	CDS	NONSYNONYMOUS	Q/L	281	0.04	2.66	340	novel	DELETERIOUS
chr01	1800515	chr01:1800515	G	33	3	0.0833333	15	3	0	T	Masin01G0006700.1	Masin01G0006700	NA	CDS	NONSYNONYMOUS	A/S	301	0.43	2.67	337	novel	TOLERATED
chr01	1800609	chr01:1800609	A	38	2	0.05	18	2	0	G	Masin01G0006700.1	Masin01G0006700	NA	CDS	NONSYNONYMOUS	Q/R	332	0.01	2.67	337	novel	DELETERIOUS
chr01	1805410	chr01:1805410	C	31	7	0.184211	12	7	0	T	Masin01G0006200.2	Masin01G0006200	NA	CDS	SYNONYMOUS	A/A	1118	NA	NA	NA	novel	SYNONYMOUS
chr01	1808059	chr01:1808059	A	32	4	0.111111	14	4	0	G	Masin01G0006200.2	Masin01G0006200	NA	CDS	SYNONYMOUS	F/F	1048	NA	NA	NA	novel	SYNONYMOUS
chr01	1808479	chr01:1808479	G	35	1	0.0277778	17	1	0	A	Masin01G0006200.2	Masin01G0006200	NA	CDS	SYNONYMOUS	V/V	908	NA	NA	NA	novel	SYNONYMOUS
chr01	1808731	chr01:1808731	G	35	1	0.0277778	17	1	0	A	Masin01G0006200.2	Masin01G0006200	NA	CDS	SYNONYMOUS	S/S	824	NA	NA	NA	novel	SYNONYMOUS
chr01	1852983	chr01:1852983	C	32	2	0.0588235	15	2	0	T	Masin01G0006800.1	Masin01G0006800	NA	CDS	SYNONYMOUS	S/S	121	1	2.45	340	novel	SYNONYMOUS
chr01	1855228	chr01:1855228	T	32	2	0.0588235	15	2	0	G	Masin01G0006800.1	Masin01G0006800	NA	CDS	SYNONYMOUS	S/S	274	1	2.49	336	novel	SYNONYMOUS
chr01	1856977	chr01:1856977	C	35	1	0.0277778	17	1	0	T	Masin01G0006800.1	Masin01G0006800	NA	CDS	SYNONYMOUS	L/L	410	1	2.51	312	novel	SYNONYMOUS
chr01	1864675	chr01:1864675	C	33	3	0.0833333	15	3	0	T	Masin01G0006800.1	Masin01G0006800	NA	CDS	SYNONYMOUS	T/T	467	1	2.52	284	novel	SYNONYMOUS
chr01	1864696	chr01:1864696	T	34	2	0.0555556	16	2	0	C	Masin01G0006800.2	Masin01G0006800	NA	CDS	SYNONYMOUS	P/P	441	0.38	2.49	238	novel	SYNONYMOUS
chr01	1892752	chr01:1892752	A	37	1	0.0263158	18	1	0	T	Masin01G0006900.1	Masin01G0006900	NA	CDS	SYNONYMOUS	P/P	126	0.72	2.74	51	novel	SYNONYMOUS
chr01	1892799	chr01:1892799	C	35	1	0.0277778	17	1	0	T	Masin01G0006900.1	Masin01G0006900	NA	CDS	NONSYNONYMOUS	P/L	142	0.57	2.67	52	novel	TOLERATED
chr01	1894377	chr01:1894377	A	29	5	0.147059	12	5	0	G	Masin01G0006900.1	Masin01G0006900	NA	CDS	SYNONYMOUS	G/G	291	1	2.67	81	novel	SYNONYMOUS
chr01	1923967	chr01:1923967	C	29	7	0.194444	11	7	0	A	Masin01G0007000.4	Masin01G0007000	NA	CDS	SYNONYMOUS	A/A	70	0.6	3.47	167	novel	SYNONYMOUS
chr01	1937899	chr01:1937899	C	29	7	0.194444	11	7	0	T	Masin01G0007100.1	Masin01G0007100	NA	CDS	SYNONYMOUS	A/A	25	1	2.64	23	novel	SYNONYMOUS
chr01	1937912	chr01:1937912	G	28	8	0.222222	10	8	0	A	Masin01G0007100.1	Masin01G0007100	NA	CDS	NONSYNONYMOUS	G/S	30	0.11	2.64	23	novel	TOLERATED
chr01	1937935	chr01:1937935	C	28	8	0.222222	10	8	0	T	Masin01G0007100.1	Masin01G0007100	NA	CDS	SYNONYMOUS	D/D	37	0.65	2.64	23	novel	SYNONYMOUS
chr01	1938122	chr01:1938122	C	32	4	0.111111	14	4	0	A	Masin01G0007100.1	Masin01G0007100	NA	CDS	SYNONYMOUS	R/R	100	0.8	2.64	23	novel	SYNONYMOUS
chr01	1938155	chr01:1938155	G	35	3	0.0789474	16	3	0	A	Masin01G0007100.1	Masin01G0007100	NA	CDS	NONSYNONYMOUS	G/R	111	0.53	2.64	23	novel	TOLERATED
chr01	1938392	chr01:1938392	G	29	9	0.236842	11	7	1	C	Masin01G0007100.1	Masin01G0007100	NA	CDS	NONSYNONYMOUS	D/H	190	0.63	2.89	11	novel	TOLERATED
chr01	1938466	chr01:1938466	T	26	8	0.235294	10	6	1	C	Masin01G0007100.1	Masin01G0007100	NA	CDS	SYNONYMOUS	C/C	214	1	2.64	23	novel	SYNONYMOUS
chr01	1938476	chr01:1938476	T	28	8	0.222222	11	6	1	G	Masin01G0007100.1	Masin01G0007100	NA	CDS	NONSYNONYMOUS	F/V	218	0.91	2.64	23	novel	TOLERATED
chr01	1938521	chr01:1938521	A	29	9	0.236842	12	5	2	C	Masin01G0007100.1	Masin01G0007100	NA	CDS	NONSYNONYMOUS	T/P	233	0.14	2.64	23	novel	TOLERATED
chr01	1942757	chr01:1942757	C	19	15	0.441176	6	7	4	T	Masin01G0007200.1	Masin01G0007200	NA	CDS	SYNONYMOUS	L/L	125	1	3.22	205	novel	SYNONYMOUS
chr01	1952998	chr01:1952998	A	30	4	0.117647	13	4	0	G	Masin01G0007300.1	Masin01G0007300	NA	CDS	SYNONYMOUS	L/L	1886	NA	NA	NA	novel	SYNONYMOUS
chr01	1953497	chr01:1953497	A	32	2	0.0588235	15	2	0	G	Masin01G0007300.1	Masin01G0007300	NA	CDS	SYNONYMOUS	A/A	1719	NA	NA	NA	novel	SYNONYMOUS
chr01	1953791	chr01:1953791	T	16	20	0.555556	5	6	7	C	Masin01G0007300.1	Masin01G0007300	NA	CDS	SYNONYMOUS	L/L	1621	NA	NA	NA	novel	SYNONYMOUS
chr01	1954343	chr01:1954343	C	33	1	0.0294118	16	1	0	T	Masin01G0007300.1	Masin01G0007300	NA	CDS	SYNONYMOUS	G/G	1437	NA	NA	NA	novel	SYNONYMOUS
chr01	1994499	chr01:1994499	G	37	3	0.075	17	3	0	A	Masin01G0007300.1	Masin01G0007300	NA	CDS	SYNONYMOUS	I/I	109	NA	NA	NA	novel	SYNONYMOUS
chr01	1994760	chr01:1994760	C	33	1	0.0294118	16	1	0	T	Masin01G0007300.1	Masin01G0007300	NA	CDS	SYNONYMOUS	L/L	22	NA	NA	NA	novel	SYNONYMOUS
chr01	1994762	chr01:1994762	A	32	2	0.0588235	15	2	0	G	Masin01G0007300.1	Masin01G0007300	NA	CDS	SYNONYMOUS	L/L	22	NA	NA	NA	novel	SYNONYMOUS
chr01	2003513	chr01:2003513	C	38	2	0.05	18	2	0	G	Masin01G0007400.1	Masin01G0007400	NA	CDS	NONSYNONYMOUS	C/S	452	0.07	3.24	24	novel	TOLERATED
chr01	2003515	chr01:2003515	G	37	3	0.075	17	3	0	C	Masin01G0007400.1	Masin01G0007400	NA	CDS	SYNONYMOUS	V/V	451	1	3.24	24	novel	SYNONYMOUS
chr01	2003597	chr01:2003597	T	31	3	0.0882353	14	3	0	A	Masin01G0007400.1	Masin01G0007400	NA	CDS	NONSYNONYMOUS	K/M	424	0.07	3.24	24	novel	TOLERATED
chr01	2005859	chr01:2005859	T	29	5	0.147059	12	5	0	C	Masin01G0007400.1	Masin01G0007400	NA	CDS	NONSYNONYMOUS	D/G	182	0.01	3.25	21	novel	DELETERIOUS
chr01	2006388	chr01:2006388	G	33	1	0.0294118	16	1	0	T	Masin01G0007400.1	Masin01G0007400	NA	CDS	NONSYNONYMOUS	Q/K	6	0.63	3.52	5	novel	TOLERATED
chr01	2011337	chr01:2011337	C	37	1	0.0263158	18	1	0	T	Masin01G0007500.4	Masin01G0007500	NA	CDS	NONSYNONYMOUS	G/R	536	0.1	2.66	221	novel	TOLERATED
chr01	2011352	chr01:2011352	T	26	8	0.235294	9	8	0	C	Masin01G0007500.4	Masin01G0007500	NA	CDS	NONSYNONYMOUS	S/G	531	0.58	2.66	238	novel	TOLERATED
chr01	2038179	chr01:2038179	C	32	4	0.111111	14	4	0	G	Masin01G0007500.1	Masin01G0007500	NA	CDS	NONSYNONYMOUS	A/P	654	0.62	2.43	192	novel	TOLERATED
chr01	2043984	chr01:2043984	G	29	5	0.147059	12	5	0	A	Masin01G0007500.1	Masin01G0007500	NA	CDS	SYNONYMOUS	H/H	243	1	2.73	76	novel	SYNONYMOUS
chr01	2044010	chr01:2044010	C	32	6	0.157895	13	6	0	T	Masin01G0007500.1	Masin01G0007500	NA	CDS	NONSYNONYMOUS	V/I	235	0.58	2.59	72	novel	TOLERATED
chr01	2102793	chr01:2102793	G	31	5	0.138889	13	5	0	C	Masin01G0007800.1	Masin01G0007800	NA	CDS	NONSYNONYMOUS	K/N	159	0.02	2.63	377	novel	DELETERIOUS
chr01	2111117	chr01:2111117	G	38	4	0.0952381	17	4	0	A	Masin01G0007900.1	Masin01G0007900	NA	CDS	NONSYNONYMOUS	G/D	57	0	3.13	372	novel	DELETERIOUS
chr01	2111124	chr01:2111124	G	38	4	0.0952381	17	4	0	C	Masin01G0007900.1	Masin01G0007900	NA	CDS	NONSYNONYMOUS	K/N	59	0.27	3.13	371	novel	TOLERATED
chr01	2111142	chr01:2111142	T	38	4	0.0952381	17	4	0	C	Masin01G0007900.1	Masin01G0007900	NA	CDS	SYNONYMOUS	F/F	65	1	3.23	307	novel	SYNONYMOUS
chr01	2111190	chr01:2111190	G	34	4	0.105263	15	4	0	A	Masin01G0007900.1	Masin01G0007900	NA	CDS	SYNONYMOUS	V/V	81	0.16	3.17	72	novel	SYNONYMOUS
chr01	2112737	chr01:2112737	T	32	2	0.0588235	15	2	0	C	Masin01G0007900.1	Masin01G0007900	NA	CDS	SYNONYMOUS	L/L	199	1	3.14	397	novel	SYNONYMOUS
chr01	2122977	chr01:2122977	G	32	2	0.0588235	15	2	0	A	Masin01G0007900.1	Masin01G0007900	NA	CDS	SYNONYMOUS	A/A	426	1	3.17	372	novel	SYNONYMOUS
chr01	2136026	chr01:2136026	C	32	6	0.157895	13	6	0	T	Masin01G0007900.1	Masin01G0007900	NA	CDS	SYNONYMOUS	L/L	849	0.78	3.12	280	novel	SYNONYMOUS
chr01	2138621	chr01:2138621	T	34	6	0.15	15	4	1	C	Masin01G0008000.1	Masin01G0008000	NA	CDS	NONSYNONYMOUS	I/V	167	1	4.16	397	novel	TOLERATED
chr01	2142655	chr01:2142655	A	33	7	0.175	13	7	0	C	Masin01G0008100.1	Masin01G0008100	NA	CDS	NONSYNONYMOUS	L/V	447	0.5	4.32	5	novel	TOLERATED
chr01	2143726	chr01:2143726	A	39	3	0.0714286	18	3	0	G	Masin01G0008100.1	Masin01G0008100	NA	CDS	SYNONYMOUS	S/S	326	0.85	4.32	3	novel	SYNONYMOUS
chr01	2165443	chr01:2165443	G	38	4	0.0952381	17	4	0	A	Masin01G0008200.1	Masin01G0008200	NA	CDS	SYNONYMOUS	G/G	456	0.63	3.35	4	novel	SYNONYMOUS
chr01	2166815	chr01:2166815	C	34	4	0.105263	15	4	0	T	Masin01G0008200.1	Masin01G0008200	NA	CDS	SYNONYMOUS	P/P	254	1	2.65	10	novel	SYNONYMOUS
chr01	2166920	chr01:2166920	G	36	4	0.1	16	4	0	A	Masin01G0008200.1	Masin01G0008200	NA	CDS	SYNONYMOUS	I/I	219	0.2	2.8	8	novel	SYNONYMOUS
chr01	2185651	chr01:2185651	A	36	2	0.0526316	17	2	0	C	Masin01G0008200.2	Masin01G0008200	NA	CDS	SYNONYMOUS	S/S	1352	1	4.32	1	novel	SYNONYMOUS
chr01	2185711	chr01:2185711	G	33	3	0.0833333	15	3	0	A	Masin01G0008200.2	Masin01G0008200	NA	CDS	SYNONYMOUS	L/L	1332	1	4.32	1	novel	SYNONYMOUS
chr01	2185729	chr01:2185729	T	32	4	0.111111	14	4	0	C	Masin01G0008200.2	Masin01G0008200	NA	CDS	SYNONYMOUS	L/L	1326	1	4.32	1	novel	SYNONYMOUS
chr01	2186524	chr01:2186524	T	26	10	0.277778	8	10	0	C	Masin01G0008200.2	Masin01G0008200	NA	CDS	SYNONYMOUS	L/L	1273	1	4.32	1	novel	SYNONYMOUS
chr01	2186607	chr01:2186607	A	39	1	0.025	19	1	0	G	Masin01G0008200.2	Masin01G0008200	NA	CDS	SYNONYMOUS	L/L	1246	1	4.32	1	novel	SYNONYMOUS
chr01	2194363	chr01:2194363	A	38	2	0.05	18	2	0	C	Masin01G0008200.2	Masin01G0008200	NA	CDS	SYNONYMOUS	S/S	801	1	4.32	1	novel	SYNONYMOUS
chr01	2207245	chr01:2207245	T	37	1	0.0263158	18	1	0	C	Masin01G0008200.2	Masin01G0008200	NA	CDS	SYNONYMOUS	L/L	379	1	4.32	1	novel	SYNONYMOUS
chr01	2207266	chr01:2207266	C	35	1	0.0277778	17	1	0	G	Masin01G0008200.2	Masin01G0008200	NA	CDS	SYNONYMOUS	L/L	372	1	4.32	1	novel	SYNONYMOUS
chr01	2208383	chr01:2208383	T	29	9	0.236842	10	9	0	G	Masin01G0008200.2	Masin01G0008200	NA	CDS	SYNONYMOUS	S/S	316	1	4.32	1	novel	SYNONYMOUS
chr01	2209118	chr01:2209118	C	35	3	0.0789474	16	3	0	T	Masin01G0008200.2	Masin01G0008200	NA	CDS	SYNONYMOUS	P/P	71	1	4.32	1	novel	SYNONYMOUS
chr01	2209154	chr01:2209154	C	37	3	0.075	17	3	0	G	Masin01G0008200.2	Masin01G0008200	NA	CDS	SYNONYMOUS	P/P	59	1	4.32	1	novel	SYNONYMOUS
chr01	2209322	chr01:2209322	T	35	5	0.125	15	5	0	C	Masin01G0008200.2	Masin01G0008200	NA	CDS	SYNONYMOUS	T/T	3	1	4.32	1	novel	SYNONYMOUS
chr01	2237316	chr01:2237316	A	24	10	0.294118	8	8	1	G	Masin01G0008300.1	Masin01G0008300	NA	CDS	SYNONYMOUS	P/P	148	1	4.32	1	novel	SYNONYMOUS
chr01	2238349	chr01:2238349	A	35	1	0.0277778	17	1	0	G	Masin01G0008300.1	Masin01G0008300	NA	CDS	NONSYNONYMOUS	K/E	493	0.05	4.32	2	novel	TOLERATED
chr01	2238498	chr01:2238498	A	35	1	0.0277778	17	1	0	T	Masin01G0008300.1	Masin01G0008300	NA	CDS	SYNONYMOUS	L/L	542	1	4.32	2	novel	SYNONYMOUS
chr01	2687461	chr01:2687461	T	31	5	0.138889	13	5	0	C	Masin01G0009700.1	Masin01G0009700	NA	CDS	SYNONYMOUS	L/L	193	NA	NA	NA	novel	SYNONYMOUS
chr01	2687769	chr01:2687769	A	39	1	0.025	19	1	0	G	Masin01G0009700.1	Masin01G0009700	NA	CDS	SYNONYMOUS	P/P	295	NA	NA	NA	novel	SYNONYMOUS
chr01	2702966	chr01:2702966	C	33	3	0.0833333	15	3	0	T	Masin01G0009800.1	Masin01G0009800	NA	CDS	NONSYNONYMOUS	P/S	16	0.44	2.9	37	novel	TOLERATED
chr01	2703007	chr01:2703007	T	33	3	0.0833333	15	3	0	C	Masin01G0009800.1	Masin01G0009800	NA	CDS	SYNONYMOUS	Y/Y	29	1	2.63	75	novel	SYNONYMOUS
chr01	2703298	chr01:2703298	A	33	3	0.0833333	15	3	0	G	Masin01G0009800.1	Masin01G0009800	NA	CDS	NONSYNONYMOUS	Q/R	94	0.35	2.65	78	novel	TOLERATED
chr01	2711409	chr01:2711409	C	31	3	0.0882353	14	3	0	T	Masin01G0009900.2	Masin01G0009900	NA	CDS	SYNONYMOUS	N/N	119	0.29	3.19	139	novel	SYNONYMOUS
chr01	2711706	chr01:2711706	G	33	3	0.0833333	15	3	0	A	Masin01G0009900.1	Masin01G0009900	NA	CDS	SYNONYMOUS	V/V	218	1	2.61	81	novel	SYNONYMOUS
chr01	2711801	chr01:2711801	T	25	9	0.264706	9	7	1	C	Masin01G0009900.1	Masin01G0009900	NA	CDS	NONSYNONYMOUS	M/T	250	0.33	2.61	81	novel	TOLERATED
chr01	2712698	chr01:2712698	C	29	5	0.147059	12	5	0	T	Masin01G0009900.1	Masin01G0009900	NA	CDS	SYNONYMOUS	F/F	419	1	2.64	80	novel	SYNONYMOUS
chr01	2713654	chr01:2713654	C	37	1	0.0263158	18	1	0	T	Masin01G0009900.2	Masin01G0009900	NA	CDS	NONSYNONYMOUS	P/S	492	0.17	3.16	88	novel	TOLERATED
chr01	2713676	chr01:2713676	G	29	9	0.236842	11	7	1	A	Masin01G0009900.2	Masin01G0009900	NA	CDS	NONSYNONYMOUS	R/H	499	0.35	3.23	91	novel	TOLERATED
chr01	2715814	chr01:2715814	A	31	3	0.0882353	14	3	0	C	Masin01G0009900.1	Masin01G0009900	NA	CDS	NONSYNONYMOUS	K/N	515	0.49	2.63	65	novel	TOLERATED
chr01	2715934	chr01:2715934	C	9	25	0.735294	2	5	10	T	Masin01G0009900.1	Masin01G0009900	NA	CDS	SYNONYMOUS	P/P	555	0.56	2.65	73	novel	SYNONYMOUS
chr01	2715946	chr01:2715946	A	33	3	0.0833333	15	3	0	T	Masin01G0009900.1	Masin01G0009900	NA	CDS	SYNONYMOUS	G/G	559	1	2.68	71	novel	SYNONYMOUS
chr01	2716157	chr01:2716157	A	29	5	0.147059	12	5	0	C	Masin01G0009900.2	Masin01G0009900	NA	CDS	SYNONYMOUS	R/R	630	0.64	3.27	97	novel	SYNONYMOUS
chr01	2740055	chr01:2740055	G	35	1	0.0277778	17	1	0	A	Masin01G0009900.2	Masin01G0009900	NA	CDS	SYNONYMOUS	G/G	838	0.17	4.32	29	novel	SYNONYMOUS
chr01	2784352	chr01:2784352	C	27	11	0.289474	8	11	0	T	Masin01G0010500.1	Masin01G0010500	NA	CDS	SYNONYMOUS	D/D	41	1	3.9	341	novel	SYNONYMOUS
chr01	2787812	chr01:2787812	G	10	26	0.722222	0	10	8	A	Masin01G0010500.1	Masin01G0010500	NA	CDS	NONSYNONYMOUS	A/T	135	0.23	3.91	400	novel	TOLERATED
chr01	2787829	chr01:2787829	T	34	4	0.105263	15	4	0	C	Masin01G0010500.1	Masin01G0010500	NA	CDS	SYNONYMOUS	H/H	140	1	3.91	400	novel	SYNONYMOUS
chr01	2787859	chr01:2787859	A	10	24	0.705882	0	10	7	G	Masin01G0010500.1	Masin01G0010500	NA	CDS	SYNONYMOUS	E/E	150	1	3.91	366	novel	SYNONYMOUS
chr01	2787871	chr01:2787871	A	31	3	0.0882353	14	3	0	T	Masin01G0010500.1	Masin01G0010500	NA	CDS	NONSYNONYMOUS	E/D	154	0.21	3.91	400	novel	TOLERATED
chr01	2787898	chr01:2787898	G	9	25	0.735294	0	9	8	A	Masin01G0010500.1	Masin01G0010500	NA	CDS	SYNONYMOUS	V/V	163	1	3.91	400	novel	SYNONYMOUS
chr01	2788545	chr01:2788545	G	34	4	0.105263	15	4	0	C	Masin01G0010500.1	Masin01G0010500	NA	CDS	NONSYNONYMOUS	C/S	201	0.09	3.91	400	novel	TOLERATED
chr01	2788627	chr01:2788627	G	30	6	0.166667	12	6	0	A	Masin01G0010500.1	Masin01G0010500	NA	CDS	SYNONYMOUS	P/P	228	1	3.91	400	novel	SYNONYMOUS
chr01	2789906	chr01:2789906	C	11	23	0.676471	0	11	6	T	Masin01G0010500.1	Masin01G0010500	NA	CDS	SYNONYMOUS	Y/Y	319	1	3.91	399	novel	SYNONYMOUS
chr01	2790219	chr01:2790219	G	32	4	0.111111	14	4	0	A	Masin01G0010500.1	Masin01G0010500	NA	CDS	SYNONYMOUS	A/A	370	1	3.91	399	novel	SYNONYMOUS
chr01	2793485	chr01:2793485	G	33	7	0.175	13	7	0	A	Masin01G0010500.1	Masin01G0010500	NA	CDS	NONSYNONYMOUS	R/K	480	0.67	3.92	399	novel	TOLERATED
chr01	2793549	chr01:2793549	A	34	2	0.0555556	16	2	0	G	Masin01G0010500.1	Masin01G0010500	NA	CDS	SYNONYMOUS	S/S	501	1	3.91	396	novel	SYNONYMOUS
chr01	2815404	chr01:2815404	C	31	3	0.0882353	14	3	0	G	Masin01G0010600.1	Masin01G0010600	NA	CDS	NONSYNONYMOUS	L/V	157	0.63	3.6	400	novel	TOLERATED
chr01	2816146	chr01:2816146	A	29	5	0.147059	12	5	0	T	Masin01G0010600.1	Masin01G0010600	NA	CDS	SYNONYMOUS	P/P	229	1	3.6	400	novel	SYNONYMOUS
chr01	2819561	chr01:2819561	T	37	1	0.0263158	18	1	0	C	Masin01G0010600.1	Masin01G0010600	NA	CDS	SYNONYMOUS	D/D	404	1	3.6	398	novel	SYNONYMOUS
chr01	2819567	chr01:2819567	C	31	9	0.225	11	9	0	T	Masin01G0010600.1	Masin01G0010600	NA	CDS	SYNONYMOUS	I/I	406	1	3.6	398	novel	SYNONYMOUS
chr01	2822498	chr01:2822498	C	36	4	0.1	16	4	0	T	Masin01G0010600.1	Masin01G0010600	NA	CDS	SYNONYMOUS	L/L	578	1	4.32	1	novel	SYNONYMOUS
chr01	2834212	chr01:2834212	C	34	4	0.105263	15	4	0	T	Masin01G0010700.2	Masin01G0010700	NA	CDS	SYNONYMOUS	D/D	161	1	3.34	400	novel	SYNONYMOUS
chr01	2834224	chr01:2834224	A	31	3	0.0882353	14	3	0	T	Masin01G0010700.2	Masin01G0010700	NA	CDS	SYNONYMOUS	I/I	165	1	3.38	399	novel	SYNONYMOUS
chr01	2834843	chr01:2834843	T	32	4	0.111111	14	4	0	C	Masin01G0010700.2	Masin01G0010700	NA	CDS	NONSYNONYMOUS	L/S	203	0.07	4.13	24	novel	TOLERATED
chr01	2835629	chr01:2835629	C	33	1	0.0294118	16	1	0	T	Masin01G0010700.2	Masin01G0010700	NA	CDS	SYNONYMOUS	V/V	308	1	3.34	400	novel	SYNONYMOUS
chr01	2839905	chr01:2839905	C	36	2	0.0526316	17	2	0	G	Masin01G0010700.2	Masin01G0010700	NA	CDS	NONSYNONYMOUS	L/V	516	0	3.34	399	novel	DELETERIOUS
chr01	2839910	chr01:2839910	T	35	1	0.0277778	17	1	0	G	Masin01G0010700.1	Masin01G0010700	NA	CDS	SYNONYMOUS	S/S	32	1	3.82	399	novel	SYNONYMOUS
chr01	2846554	chr01:2846554	G	38	2	0.05	18	2	0	A	Masin01G0010800.1	Masin01G0010800	NA	CDS	SYNONYMOUS	P/P	547	1	3.7	394	novel	SYNONYMOUS
chr01	2846584	chr01:2846584	C	29	9	0.236842	10	9	0	T	Masin01G0010800.1	Masin01G0010800	NA	CDS	SYNONYMOUS	L/L	537	1	3.7	394	novel	SYNONYMOUS
chr01	2848991	chr01:2848991	T	28	8	0.222222	10	8	0	G	Masin01G0010800.1	Masin01G0010800	NA	CDS	SYNONYMOUS	V/V	445	0.94	3.7	399	novel	SYNONYMOUS
chr01	2850210	chr01:2850210	G	33	3	0.0833333	15	3	0	A	Masin01G0010800.1	Masin01G0010800	NA	CDS	SYNONYMOUS	I/I	319	1	3.7	400	novel	SYNONYMOUS
chr01	2850286	chr01:2850286	G	31	3	0.0882353	14	3	0	A	Masin01G0010800.1	Masin01G0010800	NA	CDS	NONSYNONYMOUS	A/V	294	0.11	3.7	400	novel	TOLERATED
chr01	2851597	chr01:2851597	C	31	3	0.0882353	14	3	0	A	Masin01G0010800.1	Masin01G0010800	NA	CDS	SYNONYMOUS	V/V	222	1	3.7	400	novel	SYNONYMOUS
chr01	2889624	chr01:2889624	T	35	1	0.0277778	17	1	0	C	Masin01G0010900.1	Masin01G0010900	NA	CDS	SYNONYMOUS	L/L	158	0.82	3.48	400	novel	SYNONYMOUS
chr01	2889895	chr01:2889895	A	37	1	0.0263158	18	1	0	G	Masin01G0010900.1	Masin01G0010900	NA	CDS	NONSYNONYMOUS	N/S	218	0.66	4.32	2	novel	TOLERATED
chr01	2891391	chr01:2891391	A	39	1	0.025	19	1	0	G	Masin01G0010900.1	Masin01G0010900	NA	CDS	NONSYNONYMOUS	S/G	328	0.01	3.48	399	novel	DELETERIOUS
chr01	2893618	chr01:2893618	C	35	1	0.0277778	17	1	0	T	Masin01G0010900.1	Masin01G0010900	NA	CDS	SYNONYMOUS	I/I	457	0.76	3.49	397	novel	SYNONYMOUS
chr01	2893627	chr01:2893627	C	31	3	0.0882353	14	3	0	A	Masin01G0010900.1	Masin01G0010900	NA	CDS	SYNONYMOUS	I/I	460	1	3.49	397	novel	SYNONYMOUS
chr01	2893691	chr01:2893691	C	39	1	0.025	19	1	0	T	Masin01G0010900.1	Masin01G0010900	NA	CDS	SYNONYMOUS	L/L	482	1	3.48	398	novel	SYNONYMOUS
chr01	2894042	chr01:2894042	C	1	35	0.972222	0	1	17	T	Masin01G0010900.1	Masin01G0010900	NA	CDS	SYNONYMOUS	H/H	539	0.14	3.48	399	novel	SYNONYMOUS
chr01	2897314	chr01:2897314	T	29	5	0.147059	12	5	0	C	Masin01G0010900.1	Masin01G0010900	NA	CDS	SYNONYMOUS	S/S	625	1	3.53	358	novel	SYNONYMOUS
chr01	2947618	chr01:2947618	G	33	1	0.0294118	16	1	0	A	Masin01G0011000.1	Masin01G0011000	NA	CDS	NONSYNONYMOUS	V/I	207	0.87	3.18	385	novel	TOLERATED
chr01	2950328	chr01:2950328	C	33	3	0.0833333	15	3	0	T	Masin01G0011000.1	Masin01G0011000	NA	CDS	SYNONYMOUS	Y/Y	280	1	3.18	400	novel	SYNONYMOUS
chr01	2950339	chr01:2950339	G	34	2	0.0555556	16	2	0	A	Masin01G0011000.1	Masin01G0011000	NA	CDS	NONSYNONYMOUS	R/Q	284	0.01	3.18	399	novel	DELETERIOUS
chr01	2952359	chr01:2952359	C	30	6	0.166667	12	6	0	A	Masin01G0011000.1	Masin01G0011000	NA	CDS	SYNONYMOUS	R/R	486	1	3.21	348	novel	SYNONYMOUS
chr01	2952445	chr01:2952445	A	33	3	0.0833333	15	3	0	G	Masin01G0011000.1	Masin01G0011000	NA	CDS	SYNONYMOUS	Q/Q	514	1	3.44	231	novel	SYNONYMOUS
chr01	3016994	chr01:3016994	G	33	1	0.0294118	16	1	0	A	Masin01G0011100.1	Masin01G0011100	NA	CDS	NONSYNONYMOUS	R/Q	126	0	3.25	400	novel	DELETERIOUS
chr01	3043000	chr01:3043000	A	30	4	0.117647	13	4	0	G	Masin01G0011300.4	Masin01G0011300	NA	CDS	NONSYNONYMOUS	I/V	200	1	4.32	155	novel	TOLERATED
chr01	3043751	chr01:3043751	C	25	9	0.264706	9	7	1	T	Masin01G0011300.4	Masin01G0011300	NA	CDS	NONSYNONYMOUS	T/I	450	0.18	4.32	158	novel	TOLERATED
chr01	3082761	chr01:3082761	T	31	3	0.0882353	14	3	0	A	Masin01G0011300.5	Masin01G0011300	NA	CDS	NONSYNONYMOUS	I/N	355	0	3.49	162	novel	DELETERIOUS
chr01	3095305	chr01:3095305	C	32	4	0.111111	14	4	0	T	Masin01G0011300.7	Masin01G0011300	NA	CDS	SYNONYMOUS	S/S	568	0.85	3.61	162	novel	SYNONYMOUS
chr01	3104935	chr01:3104935	G	19	15	0.441176	2	15	0	T	Masin01G0011300.4	Masin01G0011300	NA	CDS	NONSYNONYMOUS	Q/H	1482	0.34	4.32	143	novel	TOLERATED
chr01	3150492	chr01:3150492	G	32	6	0.157895	13	6	0	A	Masin01G0011600.1	Masin01G0011600	NA	CDS	SYNONYMOUS	F/F	842	1	4.32	1	novel	SYNONYMOUS
chr01	3150611	chr01:3150611	C	22	14	0.388889	5	12	1	T	Masin01G0011600.1	Masin01G0011600	NA	CDS	NONSYNONYMOUS	E/K	803	0.11	4.32	2	novel	TOLERATED
chr01	3150645	chr01:3150645	C	38	2	0.05	18	2	0	G	Masin01G0011600.1	Masin01G0011600	NA	CDS	SYNONYMOUS	L/L	791	1	4.32	2	novel	SYNONYMOUS
chr01	3150701	chr01:3150701	G	34	4	0.105263	15	4	0	T	Masin01G0011600.1	Masin01G0011600	NA	CDS	NONSYNONYMOUS	R/S	773	0.15	4.32	3	novel	TOLERATED
chr01	3150843	chr01:3150843	C	33	3	0.0833333	15	3	0	T	Masin01G0011600.1	Masin01G0011600	NA	CDS	SYNONYMOUS	S/S	725	1	4.32	2	novel	SYNONYMOUS
chr01	3151152	chr01:3151152	G	26	8	0.235294	9	8	0	A	Masin01G0011600.1	Masin01G0011600	NA	CDS	SYNONYMOUS	G/G	622	1	4.32	1	novel	SYNONYMOUS
chr01	3151410	chr01:3151410	A	31	7	0.184211	12	7	0	T	Masin01G0011600.1	Masin01G0011600	NA	CDS	SYNONYMOUS	T/T	536	1	4.32	1	novel	SYNONYMOUS
chr01	3151478	chr01:3151478	G	35	1	0.0277778	17	1	0	C	Masin01G0011600.1	Masin01G0011600	NA	CDS	NONSYNONYMOUS	R/G	514	0.07	4.32	2	novel	TOLERATED
chr01	3151592	chr01:3151592	C	34	6	0.15	14	6	0	T	Masin01G0011600.1	Masin01G0011600	NA	CDS	NONSYNONYMOUS	E/K	476	0.48	4.32	4	novel	TOLERATED
chr01	3151601	chr01:3151601	G	34	4	0.105263	15	4	0	A	Masin01G0011600.1	Masin01G0011600	NA	CDS	NONSYNONYMOUS	R/C	473	0.05	4.32	4	novel	TOLERATED
chr01	3151608	chr01:3151608	T	35	3	0.0789474	16	3	0	A	Masin01G0011600.1	Masin01G0011600	NA	CDS	SYNONYMOUS	R/R	470	1	4.32	4	novel	SYNONYMOUS
chr01	3151617	chr01:3151617	C	25	13	0.342105	8	9	2	T	Masin01G0011600.1	Masin01G0011600	NA	CDS	SYNONYMOUS	L/L	467	1	4.32	4	novel	SYNONYMOUS
chr01	3151692	chr01:3151692	T	36	2	0.0526316	17	2	0	C	Masin01G0011600.1	Masin01G0011600	NA	CDS	SYNONYMOUS	R/R	442	1	4.32	4	novel	SYNONYMOUS
chr01	3151881	chr01:3151881	T	26	8	0.235294	9	8	0	A	Masin01G0011600.1	Masin01G0011600	NA	CDS	SYNONYMOUS	R/R	379	1	4.32	2	novel	SYNONYMOUS
chr01	3151926	chr01:3151926	A	30	4	0.117647	13	4	0	G	Masin01G0011600.1	Masin01G0011600	NA	CDS	SYNONYMOUS	Y/Y	364	1	4.32	1	novel	SYNONYMOUS
chr01	3152319	chr01:3152319	A	30	4	0.117647	13	4	0	G	Masin01G0011600.1	Masin01G0011600	NA	CDS	SYNONYMOUS	A/A	233	1	4.32	1	novel	SYNONYMOUS
chr01	3208703	chr01:3208703	A	1	35	0.972222	0	1	17	G	Masin01G0012100.1	Masin01G0012100	NA	CDS	SYNONYMOUS	C/C	222	1	3.72	2	novel	SYNONYMOUS
chr01	3208806	chr01:3208806	T	25	9	0.264706	10	5	2	C	Masin01G0012100.1	Masin01G0012100	NA	CDS	NONSYNONYMOUS	Q/R	188	0.29	3.72	2	novel	TOLERATED
chr01	3208950	chr01:3208950	G	33	1	0.0294118	16	1	0	A	Masin01G0012100.1	Masin01G0012100	NA	CDS	NONSYNONYMOUS	S/L	140	0.12	3.72	2	novel	TOLERATED
chr01	3209045	chr01:3209045	G	32	2	0.0588235	15	2	0	T	Masin01G0012100.1	Masin01G0012100	NA	CDS	SYNONYMOUS	P/P	108	1	3.72	2	novel	SYNONYMOUS
chr01	3227550	chr01:3227550	C	32	2	0.0588235	15	2	0	T	Masin01G0012200.1	Masin01G0012200	NA	CDS	SYNONYMOUS	A/A	195	0.44	3.52	398	novel	SYNONYMOUS
chr01	3248952	chr01:3248952	A	37	1	0.0263158	18	1	0	C	Masin01G0012300.1	Masin01G0012300	NA	CDS	NONSYNONYMOUS	E/D	6	0	2.94	400	novel	DELETERIOUS
chr01	3249091	chr01:3249091	G	35	1	0.0277778	17	1	0	A	Masin01G0012300.1	Masin01G0012300	NA	CDS	NONSYNONYMOUS	D/N	53	0.47	2.92	285	novel	TOLERATED
chr01	3310892	chr01:3310892	G	28	6	0.176471	11	6	0	T	Masin01G0013100.1	Masin01G0013100	NA	CDS	NONSYNONYMOUS	K/N	50	0.15	3.03	399	novel	TOLERATED
chr01	3311000	chr01:3311000	T	32	2	0.0588235	15	2	0	C	Masin01G0013100.1	Masin01G0013100	NA	CDS	SYNONYMOUS	C/C	86	1	3.03	397	novel	SYNONYMOUS
chr01	3320870	chr01:3320870	C	34	2	0.0555556	16	2	0	T	Masin01G0013200.1	Masin01G0013200	NA	CDS	NONSYNONYMOUS	T/M	184	0.15	4.32	400	novel	TOLERATED
chr01	3326331	chr01:3326331	T	32	2	0.0588235	15	2	0	C	Masin01G0013300.1	Masin01G0013300	NA	CDS	SYNONYMOUS	H/H	36	1	3.02	399	novel	SYNONYMOUS
chr01	3329164	chr01:3329164	G	33	7	0.175	13	7	0	A	Masin01G0013400.1	Masin01G0013400	NA	CDS	NONSYNONYMOUS	A/V	63	0.51	2.92	358	novel	TOLERATED
chr01	3329261	chr01:3329261	G	30	8	0.210526	12	6	1	T	Masin01G0013400.1	Masin01G0013400	NA	CDS	NONSYNONYMOUS	P/T	31	1	2.84	399	novel	TOLERATED
chr01	3336089	chr01:3336089	T	29	5	0.147059	12	5	0	G	Masin01G0013500.1	Masin01G0013500	NA	CDS	NONSYNONYMOUS	I/R	96	0.42	3.52	90	novel	TOLERATED
chr01	3336106	chr01:3336106	G	34	2	0.0555556	16	2	0	A	Masin01G0013500.1	Masin01G0013500	NA	CDS	NONSYNONYMOUS	E/K	102	0.25	3.58	103	novel	TOLERATED
chr01	3336213	chr01:3336213	C	21	13	0.382353	5	11	1	T	Masin01G0013500.1	Masin01G0013500	NA	CDS	SYNONYMOUS	F/F	137	1	3.34	137	novel	SYNONYMOUS
chr01	3336233	chr01:3336233	T	32	2	0.0588235	15	2	0	C	Masin01G0013500.1	Masin01G0013500	NA	CDS	NONSYNONYMOUS	M/T	144	0.08	3.35	140	novel	TOLERATED
chr01	3336261	chr01:3336261	G	33	1	0.0294118	16	1	0	A	Masin01G0013500.1	Masin01G0013500	NA	CDS	SYNONYMOUS	P/P	153	1	3.41	136	novel	SYNONYMOUS
chr01	3336351	chr01:3336351	T	28	6	0.176471	11	6	0	C	Masin01G0013500.1	Masin01G0013500	NA	CDS	SYNONYMOUS	D/D	183	0.55	3.38	123	novel	SYNONYMOUS
chr01	3336496	chr01:3336496	A	27	7	0.205882	10	7	0	G	Masin01G0013500.1	Masin01G0013500	NA	CDS	NONSYNONYMOUS	T/A	232	0.35	3.39	135	novel	TOLERATED
chr01	3348377	chr01:3348377	G	33	1	0.0294118	16	1	0	A	Masin01G0013600.1	Masin01G0013600	NA	CDS	SYNONYMOUS	P/P	46	1	2.88	377	novel	SYNONYMOUS
chr01	3348422	chr01:3348422	C	36	2	0.0526316	17	2	0	T	Masin01G0013600.1	Masin01G0013600	NA	CDS	SYNONYMOUS	Y/Y	61	1	2.87	379	novel	SYNONYMOUS
chr01	3401893	chr01:3401893	T	34	2	0.0555556	16	2	0	A	Masin01G0013700.1	Masin01G0013700	NA	CDS	NONSYNONYMOUS	S/T	285	0.45	2.55	239	novel	TOLERATED
chr01	3401898	chr01:3401898	C	36	2	0.0526316	17	2	0	A	Masin01G0013700.1	Masin01G0013700	NA	CDS	SYNONYMOUS	I/I	286	1	2.57	237	novel	SYNONYMOUS
chr01	3427717	chr01:3427717	C	33	1	0.0294118	16	1	0	G	Masin01G0013800.1	Masin01G0013800	NA	CDS	NONSYNONYMOUS	Q/E	95	0.67	2.52	85	novel	TOLERATED
chr01	3427854	chr01:3427854	A	19	17	0.472222	5	9	4	G	Masin01G0013800.1	Masin01G0013800	NA	CDS	SYNONYMOUS	V/V	140	1	2.52	86	novel	SYNONYMOUS
chr01	3427881	chr01:3427881	C	19	15	0.441176	5	9	3	T	Masin01G0013800.1	Masin01G0013800	NA	CDS	SYNONYMOUS	F/F	149	0.33	2.52	85	novel	SYNONYMOUS
chr01	3427918	chr01:3427918	T	19	15	0.441176	5	9	3	C	Masin01G0013800.1	Masin01G0013800	NA	CDS	SYNONYMOUS	L/L	162	1	2.52	85	novel	SYNONYMOUS
chr01	3428059	chr01:3428059	A	32	2	0.0588235	15	2	0	G	Masin01G0013800.1	Masin01G0013800	NA	CDS	NONSYNONYMOUS	I/V	209	0.22	2.52	87	novel	TOLERATED
chr01	3428098	chr01:3428098	C	30	6	0.166667	12	6	0	G	Masin01G0013800.1	Masin01G0013800	NA	CDS	NONSYNONYMOUS	L/V	222	0.07	2.52	87	novel	TOLERATED
chr01	3428637	chr01:3428637	G	33	1	0.0294118	16	1	0	A	Masin01G0013800.1	Masin01G0013800	NA	CDS	SYNONYMOUS	P/P	401	1	2.52	87	novel	SYNONYMOUS
chr01	3428692	chr01:3428692	G	32	2	0.0588235	15	2	0	A	Masin01G0013800.1	Masin01G0013800	NA	CDS	NONSYNONYMOUS	G/R	420	0.73	2.52	87	novel	TOLERATED
chr01	3428788	chr01:3428788	G	34	2	0.0555556	16	2	0	A	Masin01G0013800.1	Masin01G0013800	NA	CDS	NONSYNONYMOUS	A/T	452	0.08	2.52	87	novel	TOLERATED
chr01	3428801	chr01:3428801	G	29	5	0.147059	12	5	0	A	Masin01G0013800.1	Masin01G0013800	NA	CDS	NONSYNONYMOUS	R/H	456	0.23	2.52	87	novel	TOLERATED
chr01	3428880	chr01:3428880	C	33	1	0.0294118	16	1	0	G	Masin01G0013800.1	Masin01G0013800	NA	CDS	NONSYNONYMOUS	I/M	482	0.24	2.52	87	novel	TOLERATED
chr01	3498588	chr01:3498588	G	33	1	0.0294118	16	1	0	A	Masin01G0014200.2	Masin01G0014200	NA	CDS	SYNONYMOUS	T/T	395	1	3.85	133	novel	SYNONYMOUS
chr01	3498615	chr01:3498615	G	38	2	0.05	18	2	0	A	Masin01G0014200.2	Masin01G0014200	NA	CDS	SYNONYMOUS	N/N	386	1	3.84	135	novel	SYNONYMOUS
chr01	3504398	chr01:3504398	T	37	1	0.0263158	18	1	0	C	Masin01G0014200.2	Masin01G0014200	NA	CDS	NONSYNONYMOUS	K/R	97	0.08	3.87	113	novel	TOLERATED
chr01	3552320	chr01:3552320	T	32	6	0.157895	13	6	0	A	Masin01G0014400.1	Masin01G0014400	NA	CDS	NONSYNONYMOUS	Y/F	82	0.06	3.3	201	novel	TOLERATED
chr01	3570454	chr01:3570454	T	32	6	0.157895	13	6	0	A	Masin01G0014400.2	Masin01G0014400	NA	CDS	SYNONYMOUS	A/A	102	1	3.05	217	novel	SYNONYMOUS
chr01	3594628	chr01:3594628	A	36	2	0.0526316	17	2	0	G	Masin01G0014600.2	Masin01G0014600	NA	CDS	SYNONYMOUS	L/L	594	1	4.32	1	novel	SYNONYMOUS
chr01	3595031	chr01:3595031	A	35	1	0.0277778	17	1	0	T	Masin01G0014600.2	Masin01G0014600	NA	CDS	SYNONYMOUS	A/A	518	1	4.32	1	novel	SYNONYMOUS
chr01	3622327	chr01:3622327	T	36	6	0.142857	15	6	0	C	Masin01G0014600.1	Masin01G0014600	NA	CDS	SYNONYMOUS	A/A	424	1	3.73	176	novel	SYNONYMOUS
chr01	3622940	chr01:3622940	C	23	13	0.361111	7	9	2	T	Masin01G0014600.2	Masin01G0014600	NA	CDS	NONSYNONYMOUS	V/I	376	0.92	4.32	4	novel	TOLERATED
chr01	3627851	chr01:3627851	C	22	14	0.388889	6	10	2	T	Masin01G0014600.1	Masin01G0014600	NA	CDS	SYNONYMOUS	T/T	175	1	4.32	2	novel	SYNONYMOUS
chr01	3627988	chr01:3627988	A	29	5	0.147059	12	5	0	C	Masin01G0014600.1	Masin01G0014600	NA	CDS	SYNONYMOUS	V/V	156	1	3.75	160	novel	SYNONYMOUS
chr01	3629233	chr01:3629233	G	35	1	0.0277778	17	1	0	A	Masin01G0014600.1	Masin01G0014600	NA	CDS	SYNONYMOUS	I/I	59	1	3.79	143	novel	SYNONYMOUS
chr01	3631034	chr01:3631034	G	33	1	0.0294118	16	1	0	C	Masin01G0014600.5	Masin01G0014600	NA	CDS	NONSYNONYMOUS	L/V	10	0.39	4.32	2	novel	TOLERATED
chr01	3663263	chr01:3663263	C	31	3	0.0882353	14	3	0	T	Masin01G0014700.1	Masin01G0014700	NA	CDS	SYNONYMOUS	P/P	183	NA	NA	NA	novel	SYNONYMOUS
chr01	3675509	chr01:3675509	G	33	1	0.0294118	16	1	0	C	Masin01G0014800.1	Masin01G0014800	NA	CDS	SYNONYMOUS	A/A	402	0.96	2.81	101	novel	SYNONYMOUS
chr01	3685858	chr01:3685858	G	35	3	0.0789474	16	3	0	C	Masin01G0014900.1	Masin01G0014900	NA	CDS	NONSYNONYMOUS	L/V	169	0.01	2.65	49	novel	DELETERIOUS
chr01	3687281	chr01:3687281	A	27	9	0.25	9	9	0	G	Masin01G0014900.1	Masin01G0014900	NA	CDS	NONSYNONYMOUS	V/A	114	0.01	2.65	49	novel	DELETERIOUS
chr01	3687315	chr01:3687315	C	40	2	0.047619	19	2	0	T	Masin01G0014900.1	Masin01G0014900	NA	CDS	NONSYNONYMOUS	V/M	103	1	2.65	48	novel	TOLERATED
chr01	3687351	chr01:3687351	C	41	1	0.0238095	20	1	0	T	Masin01G0014900.1	Masin01G0014900	NA	CDS	NONSYNONYMOUS	V/I	91	0.35	2.65	48	novel	TOLERATED
chr01	3687384	chr01:3687384	T	31	5	0.138889	13	5	0	C	Masin01G0014900.1	Masin01G0014900	NA	CDS	NONSYNONYMOUS	K/E	80	0.33	2.64	46	novel	TOLERATED
chr01	3752766	chr01:3752766	C	37	3	0.075	17	3	0	T	Masin01G0015200.1	Masin01G0015200	NA	CDS	SYNONYMOUS	L/L	170	1	2.53	196	novel	SYNONYMOUS
chr01	3797287	chr01:3797287	G	24	10	0.294118	7	10	0	A	Masin01G0015500.1	Masin01G0015500	NA	CDS	SYNONYMOUS	I/I	236	1	3.33	7	novel	SYNONYMOUS
chr01	3797299	chr01:3797299	T	23	15	0.394737	4	15	0	C	Masin01G0015500.1	Masin01G0015500	NA	CDS	SYNONYMOUS	E/E	232	1	2.8	18	novel	SYNONYMOUS
chr01	3797313	chr01:3797313	C	24	16	0.4	4	16	0	T	Masin01G0015500.1	Masin01G0015500	NA	CDS	NONSYNONYMOUS	E/K	228	0.17	2.8	19	novel	TOLERATED
chr01	3797343	chr01:3797343	T	23	11	0.323529	6	11	0	A	Masin01G0015500.1	Masin01G0015500	NA	CDS	NONSYNONYMOUS	S/C	218	0	2.67	29	novel	DELETERIOUS
chr01	3797389	chr01:3797389	G	35	7	0.166667	14	7	0	A	Masin01G0015500.1	Masin01G0015500	NA	CDS	SYNONYMOUS	N/N	202	0.84	2.66	30	novel	SYNONYMOUS
chr01	3797438	chr01:3797438	G	23	17	0.425	3	17	0	A	Masin01G0015500.1	Masin01G0015500	NA	CDS	NONSYNONYMOUS	S/F	186	0.15	2.67	32	novel	TOLERATED
chr01	3797460	chr01:3797460	C	34	4	0.105263	15	4	0	T	Masin01G0015500.1	Masin01G0015500	NA	CDS	NONSYNONYMOUS	V/M	179	0.13	2.67	35	novel	TOLERATED
chr01	3797474	chr01:3797474	C	21	17	0.447368	2	17	0	T	Masin01G0015500.1	Masin01G0015500	NA	CDS	NONSYNONYMOUS	C/Y	174	0.31	2.68	35	novel	TOLERATED
chr01	3797580	chr01:3797580	A	24	12	0.333333	6	12	0	G	Masin01G0015500.1	Masin01G0015500	NA	CDS	SYNONYMOUS	L/L	139	1	2.65	31	novel	SYNONYMOUS
chr01	3797602	chr01:3797602	C	36	2	0.0526316	17	2	0	T	Masin01G0015500.1	Masin01G0015500	NA	CDS	SYNONYMOUS	T/T	131	1	2.62	34	novel	SYNONYMOUS
chr01	3800307	chr01:3800307	C	33	1	0.0294118	16	1	0	T	Masin01G0015500.1	Masin01G0015500	NA	CDS	NONSYNONYMOUS	E/K	71	0.01	2.62	37	novel	DELETERIOUS
chr01	3848624	chr01:3848624	C	35	1	0.0277778	17	1	0	T	Masin01G0015600.1	Masin01G0015600	NA	CDS	NONSYNONYMOUS	E/K	124	0.4	2.56	86	novel	TOLERATED
chr01	3851465	chr01:3851465	G	32	2	0.0588235	15	2	0	T	Masin01G0015600.1	Masin01G0015600	NA	CDS	NONSYNONYMOUS	R/S	38	0	2.59	91	novel	DELETERIOUS
chr01	3863148	chr01:3863148	C	30	6	0.166667	12	6	0	T	Masin01G0015700.1	Masin01G0015700	NA	CDS	SYNONYMOUS	D/D	127	NA	NA	NA	novel	SYNONYMOUS
chr01	3877227	chr01:3877227	G	34	2	0.0555556	16	2	0	A	Masin01G0015800.1	Masin01G0015800	NA	CDS	SYNONYMOUS	D/D	101	1	2.66	54	novel	SYNONYMOUS
chr01	3907400	chr01:3907400	T	37	1	0.0263158	18	1	0	C	Masin01G0015900.1	Masin01G0015900	NA	CDS	SYNONYMOUS	L/L	23	NA	NA	NA	novel	SYNONYMOUS
chr01	3930183	chr01:3930183	G	37	1	0.0263158	18	1	0	A	Masin01G0016000.1	Masin01G0016000	NA	CDS	SYNONYMOUS	L/L	195	1	4.32	1	novel	SYNONYMOUS
chr01	3930294	chr01:3930294	C	29	5	0.147059	12	5	0	T	Masin01G0016000.1	Masin01G0016000	NA	CDS	SYNONYMOUS	L/L	158	1	4.32	1	novel	SYNONYMOUS
chr01	3932946	chr01:3932946	T	32	2	0.0588235	15	2	0	G	Masin01G0016000.1	Masin01G0016000	NA	CDS	SYNONYMOUS	R/R	54	1	4.32	1	novel	SYNONYMOUS
chr01	3946163	chr01:3946163	G	34	2	0.0555556	16	2	0	A	Masin01G0016100.1	Masin01G0016100	NA	CDS	NONSYNONYMOUS	R/Q	4	0.01	3.04	16	novel	DELETERIOUS
chr01	3946632	chr01:3946632	C	37	3	0.075	17	3	0	T	Masin01G0016200.1	Masin01G0016200	NA	CDS	SYNONYMOUS	T/T	39	NA	NA	NA	novel	SYNONYMOUS
chr01	3946846	chr01:3946846	C	32	4	0.111111	14	4	0	T	Masin01G0016200.1	Masin01G0016200	NA	CDS	SYNONYMOUS	L/L	111	NA	NA	NA	novel	SYNONYMOUS
chr01	4030458	chr01:4030458	T	39	1	0.025	19	1	0	A	Masin01G0016300.2	Masin01G0016300	NA	CDS	NONSYNONYMOUS	M/L	362	0.32	3.44	62	novel	TOLERATED
chr01	4031031	chr01:4031031	C	38	2	0.05	18	2	0	A	Masin01G0016300.10	Masin01G0016300	NA	CDS	NONSYNONYMOUS	C/F	690	0.06	3.32	8	novel	TOLERATED
chr01	4036769	chr01:4036769	G	35	1	0.0277778	17	1	0	A	Masin01G0016300.1	Masin01G0016300	NA	CDS	SYNONYMOUS	D/D	422	1	2.78	233	novel	SYNONYMOUS
chr01	4047267	chr01:4047267	C	34	6	0.15	14	6	0	T	Masin01G0016300.3	Masin01G0016300	NA	CDS	SYNONYMOUS	A/A	327	0.05	2.68	218	novel	SYNONYMOUS
chr01	4047412	chr01:4047412	A	32	4	0.111111	14	4	0	T	Masin01G0016300.1	Masin01G0016300	NA	CDS	SYNONYMOUS	L/L	311	1	2.81	229	novel	SYNONYMOUS
chr01	4078725	chr01:4078725	A	32	4	0.111111	15	2	1	C	Masin01G0016500.1	Masin01G0016500	NA	CDS	SYNONYMOUS	V/V	204	NA	NA	NA	novel	SYNONYMOUS
chr01	4078806	chr01:4078806	G	38	2	0.05	18	2	0	A	Masin01G0016500.1	Masin01G0016500	NA	CDS	SYNONYMOUS	N/N	177	NA	NA	NA	novel	SYNONYMOUS
chr01	4079019	chr01:4079019	C	27	7	0.205882	11	5	1	T	Masin01G0016500.1	Masin01G0016500	NA	CDS	SYNONYMOUS	S/S	106	NA	NA	NA	novel	SYNONYMOUS
chr01	4093585	chr01:4093585	G	32	2	0.0588235	15	2	0	A	Masin01G0016600.1	Masin01G0016600	NA	CDS	NONSYNONYMOUS	V/I	113	0.73	4.32	2	novel	TOLERATED
chr01	4107826	chr01:4107826	A	34	2	0.0555556	16	2	0	C	Masin01G0016700.1	Masin01G0016700	NA	CDS	NONSYNONYMOUS	D/A	76	0.07	3.23	128	novel	TOLERATED
chr01	4107945	chr01:4107945	C	30	4	0.117647	13	4	0	T	Masin01G0016700.1	Masin01G0016700	NA	CDS	NONSYNONYMOUS	P/S	116	0	3.1	166	novel	DELETERIOUS
chr01	4107953	chr01:4107953	C	32	2	0.0588235	15	2	0	G	Masin01G0016700.1	Masin01G0016700	NA	CDS	SYNONYMOUS	V/V	118	1	3.1	166	novel	SYNONYMOUS
chr01	4108010	chr01:4108010	A	33	1	0.0294118	16	1	0	C	Masin01G0016700.1	Masin01G0016700	NA	CDS	SYNONYMOUS	L/L	137	1	3.14	135	novel	SYNONYMOUS
chr01	4108055	chr01:4108055	C	34	2	0.0555556	16	2	0	T	Masin01G0016700.1	Masin01G0016700	NA	CDS	SYNONYMOUS	S/S	152	1	3.16	122	novel	SYNONYMOUS
chr01	4110425	chr01:4110425	C	35	3	0.0789474	16	3	0	T	Masin01G0016700.1	Masin01G0016700	NA	CDS	NONSYNONYMOUS	A/V	276	0.79	2.9	176	novel	TOLERATED
chr01	4111689	chr01:4111689	C	31	7	0.184211	12	7	0	T	Masin01G0016700.1	Masin01G0016700	NA	CDS	SYNONYMOUS	N/N	393	1	2.86	184	novel	SYNONYMOUS
chr01	4112843	chr01:4112843	A	36	2	0.0526316	17	2	0	G	Masin01G0016700.1	Masin01G0016700	NA	CDS	NONSYNONYMOUS	K/R	473	0.17	2.92	179	novel	TOLERATED
chr01	4144538	chr01:4144538	C	30	4	0.117647	13	4	0	G	Masin01G0016900.1	Masin01G0016900	NA	CDS	NONSYNONYMOUS	E/D	491	0.26	2.66	82	novel	TOLERATED
chr01	4144651	chr01:4144651	C	33	3	0.0833333	15	3	0	T	Masin01G0016900.1	Masin01G0016900	NA	CDS	NONSYNONYMOUS	V/I	454	0.51	2.66	82	novel	TOLERATED
chr01	4144733	chr01:4144733	G	33	5	0.131579	14	5	0	A	Masin01G0016900.1	Masin01G0016900	NA	CDS	SYNONYMOUS	Y/Y	426	1	2.66	82	novel	SYNONYMOUS
chr01	4144790	chr01:4144790	G	35	1	0.0277778	17	1	0	A	Masin01G0016900.1	Masin01G0016900	NA	CDS	SYNONYMOUS	L/L	407	1	2.66	82	novel	SYNONYMOUS
chr01	4144883	chr01:4144883	C	23	11	0.323529	8	7	2	T	Masin01G0016900.1	Masin01G0016900	NA	CDS	SYNONYMOUS	A/A	376	1	2.66	82	novel	SYNONYMOUS
chr01	4145055	chr01:4145055	G	33	1	0.0294118	16	1	0	A	Masin01G0016900.1	Masin01G0016900	NA	CDS	NONSYNONYMOUS	P/L	319	0	2.66	82	novel	DELETERIOUS
chr01	4145078	chr01:4145078	C	31	3	0.0882353	14	3	0	G	Masin01G0016900.1	Masin01G0016900	NA	CDS	NONSYNONYMOUS	E/D	311	0.13	2.66	82	novel	TOLERATED
chr01	4145185	chr01:4145185	C	5	33	0.868421	0	5	14	G	Masin01G0016900.1	Masin01G0016900	NA	CDS	NONSYNONYMOUS	G/R	276	0.48	2.66	82	novel	TOLERATED
chr01	4145191	chr01:4145191	C	37	1	0.0263158	18	1	0	T	Masin01G0016900.1	Masin01G0016900	NA	CDS	NONSYNONYMOUS	A/T	274	0	2.66	82	novel	DELETERIOUS
chr01	4145210	chr01:4145210	C	35	3	0.0789474	16	3	0	T	Masin01G0016900.1	Masin01G0016900	NA	CDS	SYNONYMOUS	K/K	267	1	2.66	82	novel	SYNONYMOUS
chr01	4145228	chr01:4145228	A	35	3	0.0789474	16	3	0	G	Masin01G0016900.1	Masin01G0016900	NA	CDS	SYNONYMOUS	L/L	261	1	2.66	82	novel	SYNONYMOUS
chr01	4145285	chr01:4145285	G	31	3	0.0882353	14	3	0	T	Masin01G0016900.1	Masin01G0016900	NA	CDS	NONSYNONYMOUS	F/L	242	0.33	2.66	82	novel	TOLERATED
chr01	4145731	chr01:4145731	C	31	3	0.0882353	14	3	0	A	Masin01G0016900.1	Masin01G0016900	NA	CDS	NONSYNONYMOUS	V/F	94	0.01	2.66	82	novel	DELETERIOUS
chr01	4145978	chr01:4145978	C	34	2	0.0555556	16	2	0	G	Masin01G0016900.1	Masin01G0016900	NA	CDS	NONSYNONYMOUS	M/I	11	0.6	2.66	82	novel	TOLERATED
chr01	4148913	chr01:4148913	A	27	11	0.289474	8	11	0	G	Masin01G0017100.1	Masin01G0017100	NA	CDS	SYNONYMOUS	P/P	234	1	2.82	135	novel	SYNONYMOUS
chr01	4149045	chr01:4149045	C	26	12	0.315789	7	12	0	T	Masin01G0017100.1	Masin01G0017100	NA	CDS	SYNONYMOUS	T/T	190	1	2.8	169	novel	SYNONYMOUS
chr01	4149479	chr01:4149479	A	31	3	0.0882353	14	3	0	G	Masin01G0017100.1	Masin01G0017100	NA	CDS	SYNONYMOUS	A/A	139	1	2.79	177	novel	SYNONYMOUS
chr01	4149525	chr01:4149525	T	33	1	0.0294118	16	1	0	A	Masin01G0017100.1	Masin01G0017100	NA	CDS	NONSYNONYMOUS	Y/F	124	0.99	2.79	176	novel	TOLERATED
chr01	4160945	chr01:4160945	G	29	5	0.147059	12	5	0	A	Masin01G0017200.1	Masin01G0017200	NA	CDS	SYNONYMOUS	G/G	48	0.34	4.32	11	novel	SYNONYMOUS
chr01	4181058	chr01:4181058	C	39	3	0.0714286	18	3	0	T	Masin01G0017300.1	Masin01G0017300	NA	CDS	NONSYNONYMOUS	A/V	253	0.2	2.89	6	novel	TOLERATED
chr01	4181351	chr01:4181351	G	35	3	0.0789474	16	3	0	A	Masin01G0017300.1	Masin01G0017300	NA	CDS	NONSYNONYMOUS	E/K	351	0.91	2.78	8	novel	TOLERATED
chr01	4181472	chr01:4181472	T	41	1	0.0238095	20	1	0	C	Masin01G0017300.1	Masin01G0017300	NA	CDS	NONSYNONYMOUS	V/A	391	0.65	2.82	8	novel	TOLERATED
chr01	4181512	chr01:4181512	A	29	11	0.275	9	11	0	C	Masin01G0017300.1	Masin01G0017300	NA	CDS	SYNONYMOUS	T/T	404	1	2.94	5	novel	SYNONYMOUS
chr01	4181817	chr01:4181817	A	32	4	0.111111	14	4	0	G	Masin01G0017300.1	Masin01G0017300	NA	CDS	NONSYNONYMOUS	E/G	506	0.68	2.68	11	novel	TOLERATED
chr01	4183223	chr01:4183223	G	33	3	0.0833333	15	3	0	T	Masin01G0017300.1	Masin01G0017300	NA	CDS	NONSYNONYMOUS	A/S	975	0.38	2.68	11	novel	TOLERATED
chr01	4189933	chr01:4189933	G	33	3	0.0833333	15	3	0	A	Masin01G0017300.1	Masin01G0017300	NA	CDS	NONSYNONYMOUS	V/I	1185	0.18	2.71	10	novel	TOLERATED
chr01	4208286	chr01:4208286	C	35	1	0.0277778	17	1	0	T	Masin01G0017400.1	Masin01G0017400	NA	CDS	NONSYNONYMOUS	S/L	21	0	3.09	390	novel	DELETERIOUS
chr01	4208871	chr01:4208871	C	29	7	0.194444	11	7	0	T	Masin01G0017400.1	Masin01G0017400	NA	CDS	NONSYNONYMOUS	P/L	216	0.06	3.08	399	novel	TOLERATED
chr01	4208907	chr01:4208907	A	34	2	0.0555556	16	2	0	C	Masin01G0017400.1	Masin01G0017400	NA	CDS	NONSYNONYMOUS	D/A	228	0.36	3.08	398	novel	TOLERATED
chr01	4209205	chr01:4209205	A	33	1	0.0294118	16	1	0	T	Masin01G0017400.1	Masin01G0017400	NA	CDS	SYNONYMOUS	P/P	327	1	3.08	398	novel	SYNONYMOUS
chr01	4209245	chr01:4209245	T	30	8	0.210526	11	8	0	C	Masin01G0017400.1	Masin01G0017400	NA	CDS	SYNONYMOUS	L/L	341	1	3.08	399	novel	SYNONYMOUS
chr01	4209370	chr01:4209370	G	3	33	0.916667	0	3	15	A	Masin01G0017400.1	Masin01G0017400	NA	CDS	SYNONYMOUS	L/L	382	1	3.1	398	novel	SYNONYMOUS
chr01	4209511	chr01:4209511	C	24	10	0.294118	7	10	0	A	Masin01G0017400.1	Masin01G0017400	NA	CDS	SYNONYMOUS	G/G	429	1	3.08	399	novel	SYNONYMOUS
chr01	4209684	chr01:4209684	T	31	3	0.0882353	14	3	0	C	Masin01G0017400.1	Masin01G0017400	NA	CDS	NONSYNONYMOUS	L/S	487	0.01	3.1	369	novel	DELETERIOUS
chr01	4216581	chr01:4216581	G	35	3	0.0789474	16	3	0	A	Masin01G0017500.1	Masin01G0017500	NA	CDS	NONSYNONYMOUS	P/S	438	0.35	3.21	396	novel	TOLERATED
chr01	4216673	chr01:4216673	A	34	2	0.0555556	16	2	0	G	Masin01G0017500.1	Masin01G0017500	NA	CDS	NONSYNONYMOUS	V/A	407	0	3.2	400	novel	DELETERIOUS
chr01	4216798	chr01:4216798	A	28	8	0.222222	10	8	0	G	Masin01G0017500.1	Masin01G0017500	NA	CDS	SYNONYMOUS	T/T	365	0.77	3.2	398	novel	SYNONYMOUS
chr01	4216810	chr01:4216810	T	36	2	0.0526316	17	2	0	C	Masin01G0017500.1	Masin01G0017500	NA	CDS	SYNONYMOUS	P/P	361	1	3.2	399	novel	SYNONYMOUS
chr01	4216927	chr01:4216927	A	9	25	0.735294	0	9	8	G	Masin01G0017500.1	Masin01G0017500	NA	CDS	SYNONYMOUS	I/I	322	1	3.21	398	novel	SYNONYMOUS
chr01	4216960	chr01:4216960	A	31	3	0.0882353	14	3	0	G	Masin01G0017500.1	Masin01G0017500	NA	CDS	SYNONYMOUS	H/H	311	1	3.2	399	novel	SYNONYMOUS
chr01	4217122	chr01:4217122	A	33	3	0.0833333	15	3	0	G	Masin01G0017500.1	Masin01G0017500	NA	CDS	SYNONYMOUS	F/F	257	1	3.2	400	novel	SYNONYMOUS
chr01	4217128	chr01:4217128	C	32	4	0.111111	14	4	0	T	Masin01G0017500.1	Masin01G0017500	NA	CDS	SYNONYMOUS	T/T	255	1	3.21	399	novel	SYNONYMOUS
chr01	4217133	chr01:4217133	C	36	2	0.0526316	17	2	0	T	Masin01G0017500.1	Masin01G0017500	NA	CDS	NONSYNONYMOUS	A/T	254	0.07	3.21	399	novel	TOLERATED
chr01	4217164	chr01:4217164	C	7	29	0.805556	0	7	11	T	Masin01G0017500.1	Masin01G0017500	NA	CDS	SYNONYMOUS	P/P	243	1	3.21	398	novel	SYNONYMOUS
chr01	4217196	chr01:4217196	G	36	2	0.0526316	17	2	0	C	Masin01G0017500.1	Masin01G0017500	NA	CDS	NONSYNONYMOUS	Q/E	233	0.03	3.2	400	novel	DELETERIOUS
chr01	4217227	chr01:4217227	C	36	2	0.0526316	17	2	0	G	Masin01G0017500.1	Masin01G0017500	NA	CDS	SYNONYMOUS	V/V	222	1	3.2	400	novel	SYNONYMOUS
chr01	4217237	chr01:4217237	T	34	2	0.0555556	16	2	0	C	Masin01G0017500.1	Masin01G0017500	NA	CDS	NONSYNONYMOUS	K/R	219	0.14	3.2	400	novel	TOLERATED
chr01	4217280	chr01:4217280	T	28	8	0.222222	10	8	0	G	Masin01G0017500.1	Masin01G0017500	NA	CDS	SYNONYMOUS	R/R	205	1	3.2	400	novel	SYNONYMOUS
chr01	4217434	chr01:4217434	T	39	1	0.025	19	1	0	A	Masin01G0017500.1	Masin01G0017500	NA	CDS	SYNONYMOUS	S/S	153	1	3.2	400	novel	SYNONYMOUS
chr01	4217482	chr01:4217482	C	29	7	0.194444	11	7	0	T	Masin01G0017500.1	Masin01G0017500	NA	CDS	SYNONYMOUS	E/E	137	1	3.2	400	novel	SYNONYMOUS
chr01	4217485	chr01:4217485	G	35	1	0.0277778	17	1	0	A	Masin01G0017500.1	Masin01G0017500	NA	CDS	SYNONYMOUS	G/G	136	1	3.2	400	novel	SYNONYMOUS
chr01	4217552	chr01:4217552	G	34	2	0.0555556	16	2	0	C	Masin01G0017500.1	Masin01G0017500	NA	CDS	NONSYNONYMOUS	T/S	114	0	3.21	398	novel	DELETERIOUS
chr01	4230825	chr01:4230825	T	33	1	0.0294118	16	1	0	C	Masin01G0017600.1	Masin01G0017600	NA	CDS	NONSYNONYMOUS	Q/R	483	0.09	3.1	394	novel	TOLERATED
chr01	4230864	chr01:4230864	G	36	2	0.0526316	17	2	0	T	Masin01G0017600.1	Masin01G0017600	NA	CDS	NONSYNONYMOUS	T/N	470	0	3.1	394	novel	DELETERIOUS
chr01	4230898	chr01:4230898	A	38	2	0.05	18	2	0	G	Masin01G0017600.1	Masin01G0017600	NA	CDS	NONSYNONYMOUS	Y/H	459	0	3.1	396	novel	DELETERIOUS
chr01	4230931	chr01:4230931	C	37	3	0.075	17	3	0	A	Masin01G0017600.1	Masin01G0017600	NA	CDS	NONSYNONYMOUS	A/S	448	0.02	3.1	398	novel	DELETERIOUS
chr01	4230963	chr01:4230963	C	29	9	0.236842	10	9	0	T	Masin01G0017600.1	Masin01G0017600	NA	CDS	NONSYNONYMOUS	R/Q	437	0.05	3.1	397	novel	TOLERATED
chr01	4231042	chr01:4231042	C	33	3	0.0833333	15	3	0	T	Masin01G0017600.1	Masin01G0017600	NA	CDS	NONSYNONYMOUS	V/M	411	0.03	3.1	397	novel	DELETERIOUS
chr01	4231247	chr01:4231247	A	33	5	0.131579	14	5	0	G	Masin01G0017600.1	Masin01G0017600	NA	CDS	SYNONYMOUS	F/F	342	0.4	3.1	399	novel	SYNONYMOUS
chr01	4231279	chr01:4231279	G	36	4	0.1	16	4	0	A	Masin01G0017600.1	Masin01G0017600	NA	CDS	SYNONYMOUS	L/L	332	1	3.11	399	novel	SYNONYMOUS
chr01	4231420	chr01:4231420	C	32	4	0.111111	14	4	0	G	Masin01G0017600.1	Masin01G0017600	NA	CDS	NONSYNONYMOUS	A/P	285	0	3.1	400	novel	DELETERIOUS
chr01	4231518	chr01:4231518	G	32	4	0.111111	14	4	0	T	Masin01G0017600.1	Masin01G0017600	NA	CDS	NONSYNONYMOUS	T/K	252	0	3.1	397	novel	DELETERIOUS
chr01	4231862	chr01:4231862	T	33	1	0.0294118	16	1	0	C	Masin01G0017600.1	Masin01G0017600	NA	CDS	SYNONYMOUS	K/K	137	1	3.1	400	novel	SYNONYMOUS
chr01	4231880	chr01:4231880	G	37	1	0.0263158	18	1	0	T	Masin01G0017600.1	Masin01G0017600	NA	CDS	SYNONYMOUS	V/V	131	1	3.1	400	novel	SYNONYMOUS
chr01	4232107	chr01:4232107	G	26	10	0.277778	8	10	0	A	Masin01G0017600.1	Masin01G0017600	NA	CDS	NONSYNONYMOUS	P/S	56	0.02	3.1	397	novel	DELETERIOUS
chr01	4232194	chr01:4232194	G	26	8	0.235294	9	8	0	C	Masin01G0017600.1	Masin01G0017600	NA	CDS	NONSYNONYMOUS	L/V	27	1	3.1	396	novel	TOLERATED
chr01	4312340	chr01:4312340	G	33	1	0.0294118	16	1	0	A	Masin01G0017900.1	Masin01G0017900	NA	CDS	NONSYNONYMOUS	V/M	232	0.13	2.65	55	novel	TOLERATED
chr01	4312342	chr01:4312342	G	21	15	0.416667	4	13	1	A	Masin01G0017900.1	Masin01G0017900	NA	CDS	SYNONYMOUS	V/V	232	1	2.65	55	novel	SYNONYMOUS
chr01	4312348	chr01:4312348	A	35	1	0.0277778	17	1	0	G	Masin01G0017900.1	Masin01G0017900	NA	CDS	SYNONYMOUS	S/S	234	1	2.65	55	novel	SYNONYMOUS
chr01	4312625	chr01:4312625	G	30	10	0.25	10	10	0	A	Masin01G0017900.1	Masin01G0017900	NA	CDS	NONSYNONYMOUS	D/N	327	0.01	2.66	48	novel	DELETERIOUS
chr01	4312737	chr01:4312737	A	34	4	0.105263	15	4	0	C	Masin01G0017900.1	Masin01G0017900	NA	CDS	NONSYNONYMOUS	E/A	364	0.1	2.65	55	novel	TOLERATED
chr01	4312742	chr01:4312742	G	36	2	0.0526316	17	2	0	A	Masin01G0017900.1	Masin01G0017900	NA	CDS	NONSYNONYMOUS	D/N	366	1	2.68	43	novel	TOLERATED
chr01	4313081	chr01:4313081	A	31	9	0.225	11	9	0	G	Masin01G0017900.1	Masin01G0017900	NA	CDS	NONSYNONYMOUS	S/G	479	0.08	2.65	55	novel	TOLERATED
chr01	4313405	chr01:4313405	G	37	1	0.0263158	18	1	0	C	Masin01G0017900.1	Masin01G0017900	NA	CDS	NONSYNONYMOUS	G/A	538	0.04	2.65	55	novel	DELETERIOUS
chr01	4314981	chr01:4314981	C	34	2	0.0555556	16	2	0	T	Masin01G0017900.1	Masin01G0017900	NA	CDS	SYNONYMOUS	L/L	619	0.21	2.65	55	novel	SYNONYMOUS
chr01	4315000	chr01:4315000	G	34	2	0.0555556	16	2	0	A	Masin01G0017900.1	Masin01G0017900	NA	CDS	NONSYNONYMOUS	V/I	626	0.53	2.65	55	novel	TOLERATED
chr01	4315197	chr01:4315197	T	32	2	0.0588235	15	2	0	C	Masin01G0017900.1	Masin01G0017900	NA	CDS	SYNONYMOUS	A/A	691	1	2.65	55	novel	SYNONYMOUS
chr01	4315344	chr01:4315344	G	23	13	0.361111	5	13	0	T	Masin01G0017900.1	Masin01G0017900	NA	CDS	SYNONYMOUS	L/L	740	1	2.64	53	novel	SYNONYMOUS
chr01	4349356	chr01:4349356	C	37	3	0.075	17	3	0	T	Masin01G0018000.1	Masin01G0018000	NA	CDS	SYNONYMOUS	L/L	403	1	4.32	1	novel	SYNONYMOUS
chr01	4349410	chr01:4349410	A	16	18	0.529412	1	14	2	G	Masin01G0018000.1	Masin01G0018000	NA	CDS	SYNONYMOUS	S/S	385	1	4.32	1	novel	SYNONYMOUS
chr01	4349704	chr01:4349704	C	32	4	0.111111	14	4	0	T	Masin01G0018000.1	Masin01G0018000	NA	CDS	SYNONYMOUS	Q/Q	287	1	4.32	2	novel	SYNONYMOUS
chr01	4384126	chr01:4384126	T	37	1	0.0263158	18	1	0	A	Masin01G0018200.2	Masin01G0018200	NA	CDS	NONSYNONYMOUS	S/T	80	0.36	3.12	117	novel	TOLERATED
chr01	4384153	chr01:4384153	A	39	1	0.025	19	1	0	T	Masin01G0018200.1	Masin01G0018200	NA	CDS	NONSYNONYMOUS	T/S	89	0.09	2.73	135	novel	TOLERATED
chr01	4384158	chr01:4384158	G	35	3	0.0789474	16	3	0	T	Masin01G0018200.3	Masin01G0018200	NA	CDS	SYNONYMOUS	P/P	90	0.18	2.93	117	novel	SYNONYMOUS
chr01	4384164	chr01:4384164	C	35	3	0.0789474	16	3	0	T	Masin01G0018200.1	Masin01G0018200	NA	CDS	SYNONYMOUS	D/D	92	1	2.72	136	novel	SYNONYMOUS
chr01	4385722	chr01:4385722	G	33	1	0.0294118	16	1	0	C	Masin01G0018200.3	Masin01G0018200	NA	CDS	SYNONYMOUS	G/G	160	0.84	2.89	123	novel	SYNONYMOUS
chr01	4387556	chr01:4387556	T	35	1	0.0277778	17	1	0	G	Masin01G0018200.2	Masin01G0018200	NA	CDS	NONSYNONYMOUS	I/M	235	0.05	4.32	2	novel	TOLERATED
chr01	4387758	chr01:4387758	C	33	1	0.0294118	16	1	0	T	Masin01G0018200.3	Masin01G0018200	NA	CDS	SYNONYMOUS	I/I	273	1	3.02	123	novel	SYNONYMOUS
chr01	4387768	chr01:4387768	G	33	1	0.0294118	16	1	0	A	Masin01G0018200.3	Masin01G0018200	NA	CDS	NONSYNONYMOUS	E/K	277	0.04	3.02	123	novel	DELETERIOUS
chr01	4387839	chr01:4387839	T	30	4	0.117647	13	4	0	C	Masin01G0018200.3	Masin01G0018200	NA	CDS	SYNONYMOUS	I/I	300	0.47	3.05	112	novel	SYNONYMOUS
chr01	4387980	chr01:4387980	C	35	3	0.0789474	16	3	0	G	Masin01G0018200.3	Masin01G0018200	NA	CDS	SYNONYMOUS	S/S	347	1	3.02	120	novel	SYNONYMOUS
chr01	4388334	chr01:4388334	T	41	1	0.0238095	20	1	0	G	Masin01G0018200.3	Masin01G0018200	NA	CDS	NONSYNONYMOUS	D/E	465	0.27	3.47	5	novel	TOLERATED
chr01	4399167	chr01:4399167	G	37	1	0.0263158	18	1	0	A	Masin01G0018400.1	Masin01G0018400	NA	CDS	NONSYNONYMOUS	D/N	31	0.05	2.54	319	novel	TOLERATED
chr01	4399202	chr01:4399202	C	33	1	0.0294118	16	1	0	G	Masin01G0018400.1	Masin01G0018400	NA	CDS	NONSYNONYMOUS	N/K	42	0.04	2.53	326	novel	DELETERIOUS
chr01	4399207	chr01:4399207	C	20	14	0.411765	3	14	0	T	Masin01G0018400.1	Masin01G0018400	NA	CDS	NONSYNONYMOUS	T/I	44	0.02	2.53	328	novel	DELETERIOUS
chr01	4399235	chr01:4399235	A	37	1	0.0263158	18	1	0	G	Masin01G0018400.1	Masin01G0018400	NA	CDS	SYNONYMOUS	V/V	53	0.2	2.54	327	novel	SYNONYMOUS
chr01	4399517	chr01:4399517	C	31	3	0.0882353	14	3	0	T	Masin01G0018400.1	Masin01G0018400	NA	CDS	SYNONYMOUS	A/A	147	0.75	2.55	334	novel	SYNONYMOUS
chr01	4399585	chr01:4399585	A	29	5	0.147059	12	5	0	T	Masin01G0018400.1	Masin01G0018400	NA	CDS	NONSYNONYMOUS	K/I	170	0	2.53	345	novel	DELETERIOUS
chr01	4399648	chr01:4399648	C	28	6	0.176471	11	6	0	G	Masin01G0018400.1	Masin01G0018400	NA	CDS	NONSYNONYMOUS	P/R	191	0.01	2.52	349	novel	DELETERIOUS
chr01	4400223	chr01:4400223	G	11	23	0.676471	2	7	8	A	Masin01G0018400.1	Masin01G0018400	NA	CDS	NONSYNONYMOUS	A/T	383	0.38	2.53	352	novel	TOLERATED
chr01	4401081	chr01:4401081	T	32	4	0.111111	14	4	0	C	Masin01G0018400.1	Masin01G0018400	NA	CDS	SYNONYMOUS	L/L	669	0.29	2.53	352	novel	SYNONYMOUS
chr01	4401143	chr01:4401143	G	37	1	0.0263158	18	1	0	A	Masin01G0018400.1	Masin01G0018400	NA	CDS	SYNONYMOUS	S/S	689	1	2.53	354	novel	SYNONYMOUS
chr01	4401414	chr01:4401414	A	32	2	0.0588235	15	2	0	C	Masin01G0018400.1	Masin01G0018400	NA	CDS	NONSYNONYMOUS	I/L	780	0.44	2.56	323	novel	TOLERATED
chr01	4411341	chr01:4411341	A	35	1	0.0277778	17	1	0	C	Masin01G0018500.1	Masin01G0018500	NA	CDS	SYNONYMOUS	R/R	235	NA	NA	NA	novel	SYNONYMOUS
chr01	4411451	chr01:4411451	T	25	9	0.264706	8	9	0	C	Masin01G0018500.1	Masin01G0018500	NA	CDS	SYNONYMOUS	S/S	271	NA	NA	NA	novel	SYNONYMOUS
chr01	4440275	chr01:4440275	G	40	2	0.047619	19	2	0	A	Masin01G0018600.1	Masin01G0018600	NA	CDS	SYNONYMOUS	A/A	282	0.16	2.59	154	novel	SYNONYMOUS
chr01	4451414	chr01:4451414	C	27	7	0.205882	10	7	0	T	Masin01G0018700.1	Masin01G0018700	NA	CDS	SYNONYMOUS	V/V	168	1	2.77	26	novel	SYNONYMOUS
chr01	4473535	chr01:4473535	C	38	2	0.05	18	2	0	T	Masin01G0018900.4	Masin01G0018900	NA	CDS	NONSYNONYMOUS	M/I	699	0.05	2.67	34	novel	TOLERATED
chr01	4474066	chr01:4474066	A	41	1	0.0238095	20	1	0	C	Masin01G0018900.2	Masin01G0018900	NA	CDS	SYNONYMOUS	S/S	647	1	2.74	34	novel	SYNONYMOUS
chr01	4475879	chr01:4475879	G	37	1	0.0263158	18	1	0	T	Masin01G0018900.3	Masin01G0018900	NA	CDS	SYNONYMOUS	R/R	447	0.61	2.71	22	novel	SYNONYMOUS
chr01	4480816	chr01:4480816	T	35	1	0.0277778	17	1	0	C	Masin01G0018900.2	Masin01G0018900	NA	CDS	NONSYNONYMOUS	T/A	200	0.45	2.74	34	novel	TOLERATED
chr01	4492730	chr01:4492730	A	37	1	0.0263158	18	1	0	G	Masin01G0019000.1	Masin01G0019000	NA	CDS	NONSYNONYMOUS	I/T	85	0	2.79	398	novel	DELETERIOUS
chr01	4492777	chr01:4492777	A	35	1	0.0277778	17	1	0	G	Masin01G0019000.1	Masin01G0019000	NA	CDS	SYNONYMOUS	A/A	69	0.69	2.81	320	novel	SYNONYMOUS
chr01	4521268	chr01:4521268	A	33	1	0.0294118	16	1	0	C	Masin01G0019100.1	Masin01G0019100	NA	CDS	NONSYNONYMOUS	S/A	58	0.04	2.62	35	novel	DELETERIOUS
chr01	4526006	chr01:4526006	A	33	1	0.0294118	16	1	0	G	Masin01G0019200.1	Masin01G0019200	NA	CDS	SYNONYMOUS	L/L	330	1	4.32	1	novel	SYNONYMOUS
chr01	4681088	chr01:4681088	C	30	6	0.166667	12	6	0	T	Masin01G0019600.1	Masin01G0019600	NA	CDS	SYNONYMOUS	T/T	126	NA	NA	NA	novel	SYNONYMOUS
chr01	4728498	chr01:4728498	C	33	1	0.0294118	16	1	0	A	Masin01G0019700.1	Masin01G0019700	NA	CDS	NONSYNONYMOUS	P/T	17	0	2.52	311	novel	DELETERIOUS
chr01	4728519	chr01:4728519	C	31	5	0.138889	13	5	0	T	Masin01G0019700.1	Masin01G0019700	NA	CDS	NONSYNONYMOUS	L/F	24	0.13	2.52	312	novel	TOLERATED
chr01	4728539	chr01:4728539	T	32	2	0.0588235	15	2	0	C	Masin01G0019700.1	Masin01G0019700	NA	CDS	SYNONYMOUS	D/D	30	1	2.52	312	novel	SYNONYMOUS
chr01	4728557	chr01:4728557	T	5	29	0.852941	1	3	13	A	Masin01G0019700.1	Masin01G0019700	NA	CDS	SYNONYMOUS	V/V	36	1	2.52	312	novel	SYNONYMOUS
chr01	4728600	chr01:4728600	T	17	17	0.5	5	7	5	C	Masin01G0019700.1	Masin01G0019700	NA	CDS	NONSYNONYMOUS	Y/H	51	0.25	2.51	307	novel	TOLERATED
chr01	4735978	chr01:4735978	G	33	1	0.0294118	16	1	0	C	Masin01G0019800.1	Masin01G0019800	NA	CDS	NONSYNONYMOUS	G/R	105	0.44	2.64	109	novel	TOLERATED
chr01	4736811	chr01:4736811	G	31	3	0.0882353	14	3	0	C	Masin01G0019800.1	Masin01G0019800	NA	CDS	NONSYNONYMOUS	E/D	382	0.43	2.64	109	novel	TOLERATED
chr01	4740495	chr01:4740495	A	26	8	0.235294	10	6	1	T	Masin01G0019800.1	Masin01G0019800	NA	CDS	SYNONYMOUS	I/I	447	1	2.65	105	novel	SYNONYMOUS
chr01	4740559	chr01:4740559	T	34	2	0.0555556	16	2	0	A	Masin01G0019800.1	Masin01G0019800	NA	CDS	NONSYNONYMOUS	L/M	469	0.03	2.63	109	novel	DELETERIOUS
chr01	4741204	chr01:4741204	G	33	7	0.175	13	7	0	C	Masin01G0019800.1	Masin01G0019800	NA	CDS	NONSYNONYMOUS	G/R	519	0	2.64	110	novel	DELETERIOUS
chr01	4741511	chr01:4741511	A	30	4	0.117647	13	4	0	G	Masin01G0019800.1	Masin01G0019800	NA	CDS	NONSYNONYMOUS	H/R	579	0	2.64	110	novel	DELETERIOUS
chr01	4741917	chr01:4741917	G	35	1	0.0277778	17	1	0	A	Masin01G0019800.1	Masin01G0019800	NA	CDS	NONSYNONYMOUS	G/S	682	0.03	2.64	109	novel	DELETERIOUS
chr01	4742075	chr01:4742075	G	36	2	0.0526316	17	2	0	C	Masin01G0019800.1	Masin01G0019800	NA	CDS	NONSYNONYMOUS	W/S	705	0	2.64	110	novel	DELETERIOUS
chr01	4742106	chr01:4742106	C	36	2	0.0526316	17	2	0	T	Masin01G0019800.1	Masin01G0019800	NA	CDS	SYNONYMOUS	D/D	715	1	2.64	110	novel	SYNONYMOUS
chr01	4766442	chr01:4766442	A	29	9	0.236842	10	9	0	G	Masin01G0019900.1	Masin01G0019900	NA	CDS	NONSYNONYMOUS	N/D	8	0.96	3.49	7	novel	TOLERATED
chr01	4766469	chr01:4766469	G	23	11	0.323529	8	7	2	A	Masin01G0019900.1	Masin01G0019900	NA	CDS	NONSYNONYMOUS	V/M	17	0.14	2.78	20	novel	TOLERATED
chr01	4766526	chr01:4766526	G	30	8	0.210526	11	8	0	T	Masin01G0019900.1	Masin01G0019900	NA	CDS	NONSYNONYMOUS	G/C	36	0	2.65	31	novel	DELETERIOUS
chr01	4766698	chr01:4766698	A	25	9	0.264706	8	9	0	C	Masin01G0019900.1	Masin01G0019900	NA	CDS	NONSYNONYMOUS	Y/S	93	0.54	2.73	25	novel	TOLERATED
chr01	4766762	chr01:4766762	G	26	8	0.235294	9	8	0	C	Masin01G0019900.1	Masin01G0019900	NA	CDS	SYNONYMOUS	G/G	114	0.66	2.68	30	novel	SYNONYMOUS
chr01	4766803	chr01:4766803	A	34	2	0.0555556	16	2	0	T	Masin01G0019900.1	Masin01G0019900	NA	CDS	NONSYNONYMOUS	N/I	128	0.02	2.65	31	novel	DELETERIOUS
chr01	4766847	chr01:4766847	G	31	7	0.184211	12	7	0	A	Masin01G0019900.1	Masin01G0019900	NA	CDS	NONSYNONYMOUS	E/K	143	0.05	2.68	29	novel	TOLERATED
chr01	4766862	chr01:4766862	G	36	4	0.1	16	4	0	A	Masin01G0019900.1	Masin01G0019900	NA	CDS	NONSYNONYMOUS	D/N	148	0.88	2.7	20	novel	TOLERATED
chr01	4766894	chr01:4766894	C	22	14	0.388889	8	6	4	T	Masin01G0019900.1	Masin01G0019900	NA	CDS	SYNONYMOUS	F/F	158	1	2.65	31	novel	SYNONYMOUS
chr01	4766996	chr01:4766996	C	33	7	0.175	13	7	0	T	Masin01G0019900.1	Masin01G0019900	NA	CDS	SYNONYMOUS	D/D	192	1	2.65	31	novel	SYNONYMOUS
chr01	4767212	chr01:4767212	A	38	4	0.0952381	17	4	0	G	Masin01G0019900.1	Masin01G0019900	NA	CDS	SYNONYMOUS	S/S	264	1	2.64	30	novel	SYNONYMOUS
chr01	4767221	chr01:4767221	T	35	5	0.125	15	5	0	C	Masin01G0019900.1	Masin01G0019900	NA	CDS	SYNONYMOUS	V/V	267	1	2.65	31	novel	SYNONYMOUS
chr01	4767437	chr01:4767437	G	39	1	0.025	19	1	0	C	Masin01G0019900.1	Masin01G0019900	NA	CDS	SYNONYMOUS	G/G	339	1	2.65	31	novel	SYNONYMOUS
chr01	4767450	chr01:4767450	A	37	1	0.0263158	18	1	0	T	Masin01G0019900.1	Masin01G0019900	NA	CDS	NONSYNONYMOUS	T/S	344	0.51	2.65	31	novel	TOLERATED
chr01	4767476	chr01:4767476	T	28	6	0.176471	11	6	0	G	Masin01G0019900.1	Masin01G0019900	NA	CDS	NONSYNONYMOUS	N/K	352	0.64	2.72	28	novel	TOLERATED
chr01	4767840	chr01:4767840	C	39	1	0.025	19	1	0	A	Masin01G0019900.1	Masin01G0019900	NA	CDS	NONSYNONYMOUS	N/K	446	0.42	2.71	28	novel	TOLERATED
chr01	4767865	chr01:4767865	G	28	8	0.222222	10	8	0	A	Masin01G0019900.1	Masin01G0019900	NA	CDS	NONSYNONYMOUS	A/T	455	0.45	2.66	28	novel	TOLERATED
chr01	4767872	chr01:4767872	T	28	8	0.222222	10	8	0	C	Masin01G0019900.1	Masin01G0019900	NA	CDS	NONSYNONYMOUS	V/A	457	0.39	2.64	28	novel	TOLERATED
chr01	4767877	chr01:4767877	G	37	1	0.0263158	18	1	0	A	Masin01G0019900.1	Masin01G0019900	NA	CDS	NONSYNONYMOUS	V/I	459	0.22	2.64	28	novel	TOLERATED
chr01	4767931	chr01:4767931	C	39	1	0.025	19	1	0	T	Masin01G0019900.1	Masin01G0019900	NA	CDS	SYNONYMOUS	L/L	477	1	2.73	27	novel	SYNONYMOUS
chr01	4768294	chr01:4768294	T	35	1	0.0277778	17	1	0	C	Masin01G0019900.1	Masin01G0019900	NA	CDS	SYNONYMOUS	Y/Y	504	1	2.73	28	novel	SYNONYMOUS
chr01	4768330	chr01:4768330	G	30	4	0.117647	13	4	0	C	Masin01G0019900.1	Masin01G0019900	NA	CDS	NONSYNONYMOUS	R/S	516	0.26	2.69	29	novel	TOLERATED
chr01	4770339	chr01:4770339	C	35	1	0.0277778	17	1	0	T	Masin01G0019900.1	Masin01G0019900	NA	CDS	SYNONYMOUS	A/A	814	1	2.65	31	novel	SYNONYMOUS
chr01	4788138	chr01:4788138	A	36	2	0.0526316	17	2	0	C	Masin01G0020000.1	Masin01G0020000	NA	CDS	NONSYNONYMOUS	I/L	27	0.48	2.67	81	novel	TOLERATED
chr01	4788147	chr01:4788147	A	37	1	0.0263158	18	1	0	G	Masin01G0020000.1	Masin01G0020000	NA	CDS	NONSYNONYMOUS	N/D	30	0.39	2.67	81	novel	TOLERATED
chr01	4788255	chr01:4788255	A	33	1	0.0294118	16	1	0	C	Masin01G0020000.1	Masin01G0020000	NA	CDS	NONSYNONYMOUS	N/H	66	0.13	2.71	78	novel	TOLERATED
chr01	4788759	chr01:4788759	T	35	1	0.0277778	17	1	0	C	Masin01G0020000.1	Masin01G0020000	NA	CDS	NONSYNONYMOUS	Y/H	234	0.01	2.67	81	novel	DELETERIOUS
chr01	4788901	chr01:4788901	C	27	7	0.205882	10	7	0	G	Masin01G0020000.1	Masin01G0020000	NA	CDS	NONSYNONYMOUS	S/W	281	0.15	2.67	81	novel	TOLERATED
chr01	4788937	chr01:4788937	G	33	1	0.0294118	16	1	0	A	Masin01G0020000.1	Masin01G0020000	NA	CDS	NONSYNONYMOUS	C/Y	293	0	2.67	81	novel	DELETERIOUS
chr01	4789054	chr01:4789054	G	27	9	0.25	9	9	0	A	Masin01G0020000.1	Masin01G0020000	NA	CDS	NONSYNONYMOUS	R/Q	332	0.15	2.67	81	novel	TOLERATED
chr01	4789169	chr01:4789169	T	34	2	0.0555556	16	2	0	C	Masin01G0020000.1	Masin01G0020000	NA	CDS	SYNONYMOUS	D/D	370	0.51	2.67	81	novel	SYNONYMOUS
chr01	4789214	chr01:4789214	T	33	1	0.0294118	16	1	0	G	Masin01G0020000.1	Masin01G0020000	NA	CDS	NONSYNONYMOUS	D/E	385	0.17	2.7	80	novel	TOLERATED
chr01	4818256	chr01:4818256	T	32	4	0.111111	14	4	0	A	Masin01G0020000.1	Masin01G0020000	NA	CDS	NONSYNONYMOUS	F/Y	494	1	2.77	44	novel	TOLERATED
chr01	4818265	chr01:4818265	T	32	4	0.111111	14	4	0	C	Masin01G0020000.1	Masin01G0020000	NA	CDS	NONSYNONYMOUS	V/A	497	1	2.76	47	novel	TOLERATED
chr01	4818268	chr01:4818268	A	37	1	0.0263158	18	1	0	T	Masin01G0020000.1	Masin01G0020000	NA	CDS	NONSYNONYMOUS	N/I	498	0.1	2.76	51	novel	TOLERATED
chr01	4818321	chr01:4818321	G	37	5	0.119048	16	5	0	T	Masin01G0020000.1	Masin01G0020000	NA	CDS	NONSYNONYMOUS	A/S	516	1	2.67	81	novel	TOLERATED
chr01	4819043	chr01:4819043	G	37	1	0.0263158	18	1	0	A	Masin01G0020000.1	Masin01G0020000	NA	CDS	SYNONYMOUS	G/G	542	1	2.67	81	novel	SYNONYMOUS
chr01	4819185	chr01:4819185	G	37	1	0.0263158	18	1	0	A	Masin01G0020000.1	Masin01G0020000	NA	CDS	NONSYNONYMOUS	E/K	590	0.1	2.67	81	novel	TOLERATED
chr01	4819231	chr01:4819231	G	35	1	0.0277778	17	1	0	C	Masin01G0020000.1	Masin01G0020000	NA	CDS	NONSYNONYMOUS	S/T	605	0	2.67	81	novel	DELETERIOUS
chr01	4819506	chr01:4819506	G	35	1	0.0277778	17	1	0	T	Masin01G0020000.1	Masin01G0020000	NA	CDS	NONSYNONYMOUS	S/I	654	0	2.67	81	novel	DELETERIOUS
chr01	4819523	chr01:4819523	G	33	1	0.0294118	16	1	0	A	Masin01G0020000.1	Masin01G0020000	NA	CDS	NONSYNONYMOUS	G/S	660	0.97	2.67	81	novel	TOLERATED
chr01	4819546	chr01:4819546	G	33	1	0.0294118	16	1	0	A	Masin01G0020000.1	Masin01G0020000	NA	CDS	SYNONYMOUS	S/S	667	1	2.67	81	novel	SYNONYMOUS
chr01	4819760	chr01:4819760	A	35	1	0.0277778	17	1	0	C	Masin01G0020000.1	Masin01G0020000	NA	CDS	SYNONYMOUS	I/I	706	0.37	2.67	81	novel	SYNONYMOUS
chr01	4819807	chr01:4819807	G	33	1	0.0294118	16	1	0	T	Masin01G0020000.1	Masin01G0020000	NA	CDS	NONSYNONYMOUS	S/I	722	0	2.67	81	novel	DELETERIOUS
chr01	4819821	chr01:4819821	A	35	1	0.0277778	17	1	0	G	Masin01G0020000.1	Masin01G0020000	NA	CDS	NONSYNONYMOUS	N/D	727	0.03	2.67	81	novel	DELETERIOUS
chr01	4819840	chr01:4819840	A	31	5	0.138889	13	5	0	G	Masin01G0020000.1	Masin01G0020000	NA	CDS	NONSYNONYMOUS	D/G	733	0.08	2.67	81	novel	TOLERATED
chr01	4819843	chr01:4819843	G	37	1	0.0263158	18	1	0	A	Masin01G0020000.1	Masin01G0020000	NA	CDS	NONSYNONYMOUS	R/H	734	1	2.67	81	novel	TOLERATED
chr01	4819854	chr01:4819854	G	35	1	0.0277778	17	1	0	C	Masin01G0020000.1	Masin01G0020000	NA	CDS	NONSYNONYMOUS	V/L	738	1	2.67	81	novel	TOLERATED
chr01	4820049	chr01:4820049	G	32	2	0.0588235	15	2	0	T	Masin01G0020000.1	Masin01G0020000	NA	CDS	NONSYNONYMOUS	V/F	774	0	2.67	81	novel	DELETERIOUS
chr01	4820063	chr01:4820063	T	35	1	0.0277778	17	1	0	C	Masin01G0020000.1	Masin01G0020000	NA	CDS	SYNONYMOUS	C/C	778	1	2.67	81	novel	SYNONYMOUS
chr01	4820096	chr01:4820096	G	33	5	0.131579	14	5	0	T	Masin01G0020000.1	Masin01G0020000	NA	CDS	NONSYNONYMOUS	M/I	789	0.02	2.67	81	novel	DELETERIOUS
chr01	4820105	chr01:4820105	T	41	1	0.0238095	20	1	0	G	Masin01G0020000.1	Masin01G0020000	NA	CDS	SYNONYMOUS	V/V	792	1	2.67	81	novel	SYNONYMOUS
chr01	4833810	chr01:4833810	T	34	2	0.0555556	16	2	0	G	Masin01G0020100.1	Masin01G0020100	NA	CDS	SYNONYMOUS	T/T	22	0.98	2.62	67	novel	SYNONYMOUS
chr01	4834134	chr01:4834134	T	35	5	0.125	15	5	0	C	Masin01G0020100.1	Masin01G0020100	NA	CDS	SYNONYMOUS	L/L	130	1	2.63	72	novel	SYNONYMOUS
chr01	4834917	chr01:4834917	G	31	3	0.0882353	14	3	0	A	Masin01G0020100.1	Masin01G0020100	NA	CDS	SYNONYMOUS	G/G	391	1	2.63	71	novel	SYNONYMOUS
chr01	4837850	chr01:4837850	G	26	8	0.235294	9	8	0	C	Masin01G0020100.1	Masin01G0020100	NA	CDS	NONSYNONYMOUS	L/F	496	0.33	2.63	72	novel	TOLERATED
chr01	4860460	chr01:4860460	G	26	8	0.235294	10	6	1	A	Masin01G0020200.1	Masin01G0020200	NA	CDS	SYNONYMOUS	E/E	46	NA	NA	NA	novel	SYNONYMOUS
chr01	4915955	chr01:4915955	G	32	2	0.0588235	15	2	0	T	Masin01G0020300.1	Masin01G0020300	NA	CDS	SYNONYMOUS	T/T	182	0.12	2.52	290	novel	SYNONYMOUS
chr01	4992493	chr01:4992493	C	33	1	0.0294118	16	1	0	T	Masin01G0020400.1	Masin01G0020400	NA	CDS	SYNONYMOUS	A/A	100	1	3.94	400	novel	SYNONYMOUS
chr01	5007242	chr01:5007242	T	36	2	0.0526316	17	2	0	C	Masin01G0020500.1	Masin01G0020500	NA	CDS	SYNONYMOUS	Q/Q	410	0.64	2.88	23	novel	SYNONYMOUS
chr01	5008003	chr01:5008003	C	34	2	0.0555556	16	2	0	G	Masin01G0020500.1	Masin01G0020500	NA	CDS	SYNONYMOUS	S/S	363	1	2.58	164	novel	SYNONYMOUS
chr01	5071474	chr01:5071474	A	34	2	0.0555556	16	2	0	G	Masin01G0020700.1	Masin01G0020700	NA	CDS	SYNONYMOUS	I/I	796	0.12	2.59	168	novel	SYNONYMOUS
chr01	5073201	chr01:5073201	G	37	1	0.0263158	18	1	0	A	Masin01G0020700.1	Masin01G0020700	NA	CDS	SYNONYMOUS	P/P	549	0.52	2.64	167	novel	SYNONYMOUS
chr01	5088131	chr01:5088131	T	1	33	0.970588	0	1	16	G	Masin01G0020800.6	Masin01G0020800	NA	CDS	NONSYNONYMOUS	K/Q	600	0.39	3.47	10	novel	TOLERATED
chr01	5093646	chr01:5093646	G	39	1	0.025	19	1	0	A	Masin01G0020800.6	Masin01G0020800	NA	CDS	NONSYNONYMOUS	A/V	506	0.06	2.59	314	novel	TOLERATED
chr01	5099170	chr01:5099170	A	25	11	0.305556	7	11	0	G	Masin01G0020800.2	Masin01G0020800	NA	CDS	NONSYNONYMOUS	C/R	405	0.09	3.37	11	novel	TOLERATED
chr01	5099184	chr01:5099184	G	27	13	0.325	7	13	0	A	Masin01G0020800.1	Masin01G0020800	NA	CDS	NONSYNONYMOUS	S/F	384	0	2.64	297	novel	DELETERIOUS
chr01	5099228	chr01:5099228	T	16	26	0.619048	0	16	5	C	Masin01G0020800.1	Masin01G0020800	NA	CDS	SYNONYMOUS	L/L	369	1	2.64	298	novel	SYNONYMOUS
chr01	5099274	chr01:5099274	A	26	16	0.380952	5	16	0	G	Masin01G0020800.2	Masin01G0020800	NA	CDS	NONSYNONYMOUS	M/T	370	0.08	2.67	256	novel	TOLERATED
chr01	5099274	chr01:5099274	A	26	16	0.380952	5	16	0	G	Masin01G0020800.5	Masin01G0020800	NA	CDS	SYNONYMOUS	Y/Y	355	0.86	4.32	5	novel	SYNONYMOUS
chr01	5100229	chr01:5100229	T	24	12	0.333333	6	12	0	C	Masin01G0020800.2	Masin01G0020800	NA	CDS	NONSYNONYMOUS	K/E	357	0.2	3.64	4	novel	TOLERATED
chr01	5100258	chr01:5100258	G	35	1	0.0277778	17	1	0	A	Masin01G0020800.1	Masin01G0020800	NA	CDS	NONSYNONYMOUS	T/I	347	0	2.64	296	novel	DELETERIOUS
chr01	5100307	chr01:5100307	C	25	13	0.342105	6	13	0	T	Masin01G0020800.1	Masin01G0020800	NA	CDS	NONSYNONYMOUS	V/I	331	1	2.64	296	novel	TOLERATED
chr01	5100319	chr01:5100319	A	27	11	0.289474	8	11	0	T	Masin01G0020800.5	Masin01G0020800	NA	CDS	NONSYNONYMOUS	F/I	327	0.08	2.6	136	novel	TOLERATED
chr01	5101404	chr01:5101404	C	30	4	0.117647	13	4	0	T	Masin01G0020800.5	Masin01G0020800	NA	CDS	SYNONYMOUS	L/L	315	0.21	2.59	135	novel	SYNONYMOUS
chr01	5102556	chr01:5102556	T	33	1	0.0294118	16	1	0	A	Masin01G0020800.5	Masin01G0020800	NA	CDS	SYNONYMOUS	T/T	213	0.16	2.62	87	novel	SYNONYMOUS
chr01	5102621	chr01:5102621	A	24	10	0.294118	7	10	0	G	Masin01G0020800.1	Masin01G0020800	NA	CDS	SYNONYMOUS	L/L	192	1	2.64	296	novel	SYNONYMOUS
chr01	5102634	chr01:5102634	G	26	10	0.277778	8	10	0	A	Masin01G0020800.1	Masin01G0020800	NA	CDS	SYNONYMOUS	F/F	187	1	2.64	296	novel	SYNONYMOUS
chr01	5102644	chr01:5102644	G	27	11	0.289474	8	11	0	A	Masin01G0020800.1	Masin01G0020800	NA	CDS	NONSYNONYMOUS	S/L	184	0	2.64	296	novel	DELETERIOUS
chr01	5102685	chr01:5102685	T	26	12	0.315789	7	12	0	C	Masin01G0020800.1	Masin01G0020800	NA	CDS	SYNONYMOUS	L/L	170	1	2.64	293	novel	SYNONYMOUS
chr01	5103059	chr01:5103059	C	23	11	0.323529	6	11	0	A	Masin01G0020800.1	Masin01G0020800	NA	CDS	NONSYNONYMOUS	V/F	150	0.01	2.63	279	novel	DELETERIOUS
chr01	5103136	chr01:5103136	A	39	1	0.025	19	1	0	T	Masin01G0020800.3	Masin01G0020800	NA	CDS	NONSYNONYMOUS	L/Q	124	0.43	2.89	147	novel	TOLERATED
chr01	5130703	chr01:5130703	A	37	1	0.0263158	18	1	0	G	Masin01G0021000.1	Masin01G0021000	NA	CDS	NONSYNONYMOUS	N/S	44	0.74	3.25	133	novel	TOLERATED
chr01	5146518	chr01:5146518	T	32	2	0.0588235	15	2	0	G	Masin01G0021000.1	Masin01G0021000	NA	CDS	NONSYNONYMOUS	I/S	213	0	3.14	171	novel	DELETERIOUS
chr01	5150064	chr01:5150064	C	40	2	0.047619	19	2	0	T	Masin01G0021000.1	Masin01G0021000	NA	CDS	SYNONYMOUS	S/S	294	1	3.22	155	novel	SYNONYMOUS
chr01	5150165	chr01:5150165	T	32	2	0.0588235	15	2	0	C	Masin01G0021000.1	Masin01G0021000	NA	CDS	NONSYNONYMOUS	L/P	328	0	3.27	149	novel	DELETERIOUS
chr01	5150171	chr01:5150171	G	35	1	0.0277778	17	1	0	T	Masin01G0021000.1	Masin01G0021000	NA	CDS	NONSYNONYMOUS	W/L	330	0.01	3.27	149	novel	DELETERIOUS
chr01	5190542	chr01:5190542	C	29	5	0.147059	12	5	0	T	Masin01G0021100.1	Masin01G0021100	NA	CDS	SYNONYMOUS	N/N	222	1	3.52	399	novel	SYNONYMOUS
chr01	5190947	chr01:5190947	A	32	6	0.157895	13	6	0	G	Masin01G0021100.1	Masin01G0021100	NA	CDS	SYNONYMOUS	E/E	357	1	3.52	398	novel	SYNONYMOUS
chr01	5207543	chr01:5207543	T	33	5	0.131579	14	5	0	C	Masin01G0021200.1	Masin01G0021200	NA	CDS	SYNONYMOUS	*/*	95	NA	NA	NA	novel	SYNONYMOUS
chr01	5269510	chr01:5269510	T	35	1	0.0277778	17	1	0	C	Masin01G0021400.2	Masin01G0021400	NA	CDS	NONSYNONYMOUS	K/R	284	0.4	3.04	7	novel	TOLERATED
chr01	5269522	chr01:5269522	T	36	2	0.0526316	17	2	0	A	Masin01G0021400.2	Masin01G0021400	NA	CDS	NONSYNONYMOUS	H/L	280	0.02	3.02	9	novel	DELETERIOUS
chr01	5269522	chr01:5269522	T	36	2	0.0526316	17	2	0	A	Masin01G0021400.1	Masin01G0021400	NA	CDS	NONSYNONYMOUS	H/L	280	0.13	2.72	11	novel	TOLERATED
chr01	5269995	chr01:5269995	T	34	2	0.0555556	16	2	0	C	Masin01G0021400.1	Masin01G0021400	NA	CDS	SYNONYMOUS	R/R	122	0.41	2.52	13	novel	SYNONYMOUS
chr01	5308725	chr01:5308725	G	29	5	0.147059	13	3	1	A	Masin01G0021600.1	Masin01G0021600	NA	CDS	SYNONYMOUS	S/S	236	1	2.72	195	novel	SYNONYMOUS
chr01	5331482	chr01:5331482	C	31	3	0.0882353	14	3	0	T	Masin01G0021700.1	Masin01G0021700	NA	CDS	SYNONYMOUS	I/I	107	1	2.49	383	novel	SYNONYMOUS
chr01	5417001	chr01:5417001	G	35	1	0.0277778	17	1	0	A	Masin01G0022200.6	Masin01G0022200	NA	CDS	NONSYNONYMOUS	P/S	265	0.07	2.92	128	novel	TOLERATED
chr01	5417011	chr01:5417011	G	35	1	0.0277778	17	1	0	A	Masin01G0022200.3	Masin01G0022200	NA	CDS	SYNONYMOUS	G/G	106	1	4.32	1	novel	SYNONYMOUS
chr01	5422544	chr01:5422544	C	28	10	0.263158	10	8	1	T	Masin01G0022200.3	Masin01G0022200	NA	CDS	SYNONYMOUS	G/G	6	1	4.32	1	novel	SYNONYMOUS
chr01	5424340	chr01:5424340	G	31	9	0.225	11	9	0	A	Masin01G0022300.1	Masin01G0022300	NA	CDS	SYNONYMOUS	K/K	139	NA	NA	NA	novel	SYNONYMOUS
chr01	5424537	chr01:5424537	G	34	2	0.0555556	16	2	0	A	Masin01G0022300.1	Masin01G0022300	NA	CDS	SYNONYMOUS	S/S	156	NA	NA	NA	novel	SYNONYMOUS
chr01	5424787	chr01:5424787	C	25	9	0.264706	9	7	1	T	Masin01G0022300.1	Masin01G0022300	NA	CDS	SYNONYMOUS	L/L	240	NA	NA	NA	novel	SYNONYMOUS
chr01	5426591	chr01:5426591	G	29	7	0.194444	11	7	0	A	Masin01G0022200.6	Masin01G0022200	NA	CDS	NONSYNONYMOUS	S/L	151	0.19	2.87	139	novel	TOLERATED
chr01	5427170	chr01:5427170	T	39	1	0.025	19	1	0	G	Masin01G0022200.4	Masin01G0022200	NA	CDS	SYNONYMOUS	T/T	53	NA	NA	NA	novel	SYNONYMOUS
chr01	5427170	chr01:5427170	T	39	1	0.025	19	1	0	G	Masin01G0022200.5	Masin01G0022200	NA	CDS	SYNONYMOUS	T/T	53	0.63	2.56	147	novel	SYNONYMOUS
chr01	5427180	chr01:5427180	T	38	2	0.05	18	2	0	A	Masin01G0022200.5	Masin01G0022200	NA	CDS	NONSYNONYMOUS	H/L	50	0.04	2.51	155	novel	DELETERIOUS
chr01	5427180	chr01:5427180	T	38	2	0.05	18	2	0	A	Masin01G0022200.1	Masin01G0022200	NA	CDS	NONSYNONYMOUS	H/L	50	0.07	2.68	81	novel	TOLERATED
chr01	5427185	chr01:5427185	G	29	9	0.236842	10	9	0	A	Masin01G0022200.4	Masin01G0022200	NA	CDS	SYNONYMOUS	F/F	48	NA	NA	NA	novel	SYNONYMOUS
chr01	5427185	chr01:5427185	G	29	9	0.236842	10	9	0	A	Masin01G0022200.1	Masin01G0022200	NA	CDS	SYNONYMOUS	F/F	48	0.92	2.71	93	novel	SYNONYMOUS
chr01	5427216	chr01:5427216	T	32	2	0.0588235	15	2	0	A	Masin01G0022200.5	Masin01G0022200	NA	CDS	NONSYNONYMOUS	Y/F	38	0.42	2.5	182	novel	TOLERATED
chr01	5427230	chr01:5427230	A	32	2	0.0588235	15	2	0	G	Masin01G0022200.4	Masin01G0022200	NA	CDS	SYNONYMOUS	F/F	33	NA	NA	NA	novel	SYNONYMOUS
chr01	5427230	chr01:5427230	A	32	2	0.0588235	15	2	0	G	Masin01G0022200.1	Masin01G0022200	NA	CDS	SYNONYMOUS	F/F	33	1	2.69	100	novel	SYNONYMOUS
chr01	5427232	chr01:5427232	A	27	7	0.205882	10	7	0	G	Masin01G0022200.1	Masin01G0022200	NA	CDS	NONSYNONYMOUS	F/L	33	0	2.69	100	novel	DELETERIOUS
chr01	5427251	chr01:5427251	T	35	1	0.0277778	17	1	0	C	Masin01G0022200.4	Masin01G0022200	NA	CDS	SYNONYMOUS	A/A	26	NA	NA	NA	novel	SYNONYMOUS
chr01	5427251	chr01:5427251	T	35	1	0.0277778	17	1	0	C	Masin01G0022200.1	Masin01G0022200	NA	CDS	SYNONYMOUS	A/A	26	1	2.69	100	novel	SYNONYMOUS
chr01	5437188	chr01:5437188	T	36	2	0.0526316	17	2	0	C	Masin01G0022400.1	Masin01G0022400	NA	CDS	NONSYNONYMOUS	T/A	95	1	2.54	30	novel	TOLERATED
chr01	5437282	chr01:5437282	G	36	2	0.0526316	17	2	0	A	Masin01G0022400.1	Masin01G0022400	NA	CDS	SYNONYMOUS	P/P	63	1	2.54	30	novel	SYNONYMOUS
chr01	5437294	chr01:5437294	G	28	6	0.176471	11	6	0	A	Masin01G0022400.1	Masin01G0022400	NA	CDS	SYNONYMOUS	V/V	59	0.93	2.71	26	novel	SYNONYMOUS
chr01	5437301	chr01:5437301	G	35	3	0.0789474	16	3	0	A	Masin01G0022400.1	Masin01G0022400	NA	CDS	NONSYNONYMOUS	P/L	57	0.18	2.83	22	novel	TOLERATED
chr01	5451564	chr01:5451564	C	33	1	0.0294118	16	1	0	G	Masin01G0022600.1	Masin01G0022600	NA	CDS	NONSYNONYMOUS	E/D	61	0.02	2.56	30	novel	DELETERIOUS
chr01	5451630	chr01:5451630	G	30	4	0.117647	13	4	0	A	Masin01G0022600.1	Masin01G0022600	NA	CDS	SYNONYMOUS	I/I	39	0.47	2.55	29	novel	SYNONYMOUS
chr01	5505781	chr01:5505781	T	22	14	0.388889	6	10	2	C	Masin01G0022800.1	Masin01G0022800	NA	CDS	NONSYNONYMOUS	V/A	113	0	2.58	245	novel	DELETERIOUS
chr01	5505836	chr01:5505836	A	13	23	0.638889	1	11	6	G	Masin01G0022800.1	Masin01G0022800	NA	CDS	SYNONYMOUS	E/E	131	1	2.58	245	novel	SYNONYMOUS
chr01	5506031	chr01:5506031	C	25	13	0.342105	7	11	1	T	Masin01G0022800.1	Masin01G0022800	NA	CDS	NONSYNONYMOUS	A/V	165	0.14	2.58	245	novel	TOLERATED
chr01	5506381	chr01:5506381	G	12	24	0.666667	1	10	7	A	Masin01G0022800.1	Masin01G0022800	NA	CDS	NONSYNONYMOUS	S/N	252	0.12	2.6	203	novel	TOLERATED
chr01	5506398	chr01:5506398	A	39	1	0.025	19	1	0	G	Masin01G0022800.3	Masin01G0022800	NA	CDS	NONSYNONYMOUS	K/E	82	0.08	2.69	56	novel	TOLERATED
chr01	5509310	chr01:5509310	A	25	9	0.264706	8	9	0	G	Masin01G0022800.2	Masin01G0022800	NA	CDS	NONSYNONYMOUS	T/A	352	0.73	2.61	279	novel	TOLERATED
chr01	5510613	chr01:5510613	T	35	1	0.0277778	17	1	0	C	Masin01G0022800.1	Masin01G0022800	NA	CDS	SYNONYMOUS	L/L	421	0.18	3.08	32	novel	SYNONYMOUS
chr01	5514092	chr01:5514092	C	32	2	0.0588235	15	2	0	G	Masin01G0022900.1	Masin01G0022900	NA	CDS	NONSYNONYMOUS	L/V	105	1	3.34	213	novel	TOLERATED
chr01	5514190	chr01:5514190	A	24	10	0.294118	8	8	1	G	Masin01G0022900.1	Masin01G0022900	NA	CDS	SYNONYMOUS	S/S	137	1	3.36	209	novel	SYNONYMOUS
chr01	5516330	chr01:5516330	C	34	4	0.105263	15	4	0	A	Masin01G0023000.1	Masin01G0023000	NA	CDS	SYNONYMOUS	P/P	42	1	4.32	1	novel	SYNONYMOUS
chr01	5516912	chr01:5516912	G	35	1	0.0277778	17	1	0	A	Masin01G0023000.1	Masin01G0023000	NA	CDS	SYNONYMOUS	S/S	236	1	4.32	2	novel	SYNONYMOUS
chr01	5516924	chr01:5516924	C	33	1	0.0294118	16	1	0	T	Masin01G0023000.1	Masin01G0023000	NA	CDS	SYNONYMOUS	L/L	240	1	4.32	2	novel	SYNONYMOUS
chr01	5528899	chr01:5528899	C	33	1	0.0294118	16	1	0	G	Masin01G0023100.1	Masin01G0023100	NA	CDS	NONSYNONYMOUS	S/T	489	0.44	2.65	82	novel	TOLERATED
chr01	5528949	chr01:5528949	C	24	10	0.294118	7	10	0	T	Masin01G0023100.1	Masin01G0023100	NA	CDS	SYNONYMOUS	R/R	472	1	2.65	82	novel	SYNONYMOUS
chr01	5529207	chr01:5529207	G	23	11	0.323529	6	11	0	A	Masin01G0023100.1	Masin01G0023100	NA	CDS	SYNONYMOUS	N/N	386	0.68	2.65	83	novel	SYNONYMOUS
chr01	5529352	chr01:5529352	G	24	10	0.294118	7	10	0	A	Masin01G0023100.1	Masin01G0023100	NA	CDS	NONSYNONYMOUS	S/L	338	0.78	2.65	83	novel	TOLERATED
chr01	5529508	chr01:5529508	T	26	12	0.315789	9	8	2	C	Masin01G0023100.1	Masin01G0023100	NA	CDS	NONSYNONYMOUS	N/S	286	0.82	2.69	81	novel	TOLERATED
chr01	5529525	chr01:5529525	T	33	5	0.131579	14	5	0	A	Masin01G0023100.1	Masin01G0023100	NA	CDS	NONSYNONYMOUS	R/S	280	0.06	2.69	81	novel	TOLERATED
chr01	5529752	chr01:5529752	C	31	5	0.138889	13	5	0	T	Masin01G0023100.1	Masin01G0023100	NA	CDS	NONSYNONYMOUS	A/T	205	0.22	2.66	81	novel	TOLERATED
chr01	5529969	chr01:5529969	G	35	3	0.0789474	16	3	0	T	Masin01G0023100.1	Masin01G0023100	NA	CDS	SYNONYMOUS	A/A	132	1	2.69	61	novel	SYNONYMOUS
chr01	5530005	chr01:5530005	G	23	11	0.323529	8	7	2	T	Masin01G0023100.1	Masin01G0023100	NA	CDS	NONSYNONYMOUS	N/K	120	0.72	2.73	60	novel	TOLERATED
chr01	5530093	chr01:5530093	T	27	9	0.25	9	9	0	A	Masin01G0023100.1	Masin01G0023100	NA	CDS	NONSYNONYMOUS	Q/L	91	0.85	2.7	57	novel	TOLERATED
chr01	5530095	chr01:5530095	A	32	6	0.157895	13	6	0	G	Masin01G0023100.1	Masin01G0023100	NA	CDS	SYNONYMOUS	S/S	90	1	2.74	56	novel	SYNONYMOUS
chr01	5530122	chr01:5530122	G	29	11	0.275	11	7	2	A	Masin01G0023100.1	Masin01G0023100	NA	CDS	SYNONYMOUS	D/D	81	1	2.74	48	novel	SYNONYMOUS
chr01	5530187	chr01:5530187	T	31	5	0.138889	13	5	0	A	Masin01G0023100.1	Masin01G0023100	NA	CDS	NONSYNONYMOUS	N/Y	60	0.21	3.11	12	novel	TOLERATED
chr01	5530293	chr01:5530293	G	35	1	0.0277778	17	1	0	A	Masin01G0023100.1	Masin01G0023100	NA	CDS	SYNONYMOUS	L/L	24	1	4.32	1	novel	SYNONYMOUS
chr01	5542632	chr01:5542632	A	35	1	0.0277778	17	1	0	G	Masin01G0023200.1	Masin01G0023200	NA	CDS	NONSYNONYMOUS	S/G	47	0.35	3.43	81	novel	TOLERATED
chr01	5542664	chr01:5542664	G	29	5	0.147059	12	5	0	C	Masin01G0023200.1	Masin01G0023200	NA	CDS	SYNONYMOUS	T/T	57	1	3.28	102	novel	SYNONYMOUS
chr01	5542815	chr01:5542815	A	37	1	0.0263158	18	1	0	C	Masin01G0023200.1	Masin01G0023200	NA	CDS	NONSYNONYMOUS	K/Q	108	0.14	3.07	146	novel	TOLERATED
chr01	5561664	chr01:5561664	A	9	25	0.735294	1	7	9	G	Masin01G0023200.1	Masin01G0023200	NA	CDS	SYNONYMOUS	L/L	349	1	2.56	261	novel	SYNONYMOUS
chr01	5566008	chr01:5566008	T	27	7	0.205882	10	7	0	G	Masin01G0023200.1	Masin01G0023200	NA	CDS	SYNONYMOUS	V/V	385	1	2.55	264	novel	SYNONYMOUS
chr01	5566723	chr01:5566723	C	29	7	0.194444	12	5	1	A	Masin01G0023200.1	Masin01G0023200	NA	CDS	NONSYNONYMOUS	T/N	402	0.19	3.49	8	novel	TOLERATED
chr01	5581812	chr01:5581812	A	41	1	0.0238095	20	1	0	G	Masin01G0023200.1	Masin01G0023200	NA	CDS	SYNONYMOUS	A/A	605	1	2.58	230	novel	SYNONYMOUS
chr01	5582401	chr01:5582401	G	33	1	0.0294118	16	1	0	A	Masin01G0023200.1	Masin01G0023200	NA	CDS	SYNONYMOUS	P/P	640	1	2.64	227	novel	SYNONYMOUS
chr01	5620344	chr01:5620344	A	33	1	0.0294118	16	1	0	G	Masin01G0023400.1	Masin01G0023400	NA	CDS	SYNONYMOUS	F/F	166	1	3.14	176	novel	SYNONYMOUS
chr01	5662093	chr01:5662093	C	31	3	0.0882353	14	3	0	A	Masin01G0023600.1	Masin01G0023600	NA	CDS	SYNONYMOUS	T/T	116	0.37	2.6	67	novel	SYNONYMOUS
chr01	5662332	chr01:5662332	A	34	4	0.105263	15	4	0	G	Masin01G0023600.1	Masin01G0023600	NA	CDS	NONSYNONYMOUS	Q/R	196	0.29	2.58	68	novel	TOLERATED
chr01	5662420	chr01:5662420	T	26	8	0.235294	9	8	0	C	Masin01G0023600.1	Masin01G0023600	NA	CDS	SYNONYMOUS	T/T	225	1	2.62	67	novel	SYNONYMOUS
chr01	5674989	chr01:5674989	T	36	2	0.0526316	17	2	0	C	Masin01G0023700.1	Masin01G0023700	NA	CDS	SYNONYMOUS	Y/Y	205	1	3.68	4	novel	SYNONYMOUS
chr01	5689602	chr01:5689602	C	19	21	0.525	2	15	3	T	Masin01G0023900.1	Masin01G0023900	NA	CDS	SYNONYMOUS	D/D	132	1	4.32	1	novel	SYNONYMOUS
chr01	5689608	chr01:5689608	C	35	1	0.0277778	17	1	0	T	Masin01G0023900.1	Masin01G0023900	NA	CDS	SYNONYMOUS	F/F	134	1	4.32	1	novel	SYNONYMOUS
chr01	5691433	chr01:5691433	C	36	4	0.1	16	4	0	A	Masin01G0023900.1	Masin01G0023900	NA	CDS	SYNONYMOUS	V/V	208	1	4.32	1	novel	SYNONYMOUS
chr01	5691448	chr01:5691448	A	13	25	0.657895	0	13	6	G	Masin01G0023900.1	Masin01G0023900	NA	CDS	SYNONYMOUS	G/G	213	1	4.32	1	novel	SYNONYMOUS
chr01	5691575	chr01:5691575	C	39	1	0.025	19	1	0	T	Masin01G0023900.1	Masin01G0023900	NA	CDS	SYNONYMOUS	L/L	256	1	4.32	1	novel	SYNONYMOUS
chr01	5691631	chr01:5691631	G	31	5	0.138889	13	5	0	A	Masin01G0023900.1	Masin01G0023900	NA	CDS	SYNONYMOUS	E/E	274	1	4.32	1	novel	SYNONYMOUS
chr01	5691877	chr01:5691877	C	37	1	0.0263158	18	1	0	T	Masin01G0023900.1	Masin01G0023900	NA	CDS	SYNONYMOUS	I/I	316	1	4.32	1	novel	SYNONYMOUS
chr01	5692436	chr01:5692436	A	35	1	0.0277778	17	1	0	G	Masin01G0023900.1	Masin01G0023900	NA	CDS	SYNONYMOUS	L/L	405	1	4.32	1	novel	SYNONYMOUS
chr01	5708756	chr01:5708756	T	24	10	0.294118	7	10	0	C	Masin01G0023900.1	Masin01G0023900	NA	CDS	SYNONYMOUS	Y/Y	801	1	4.32	1	novel	SYNONYMOUS
chr01	5727782	chr01:5727782	G	27	7	0.205882	10	7	0	A	Masin01G0023900.1	Masin01G0023900	NA	CDS	SYNONYMOUS	L/L	944	1	4.32	1	novel	SYNONYMOUS
chr01	5728772	chr01:5728772	C	33	1	0.0294118	16	1	0	T	Masin01G0023900.1	Masin01G0023900	NA	CDS	SYNONYMOUS	L/L	1084	1	4.32	3	novel	SYNONYMOUS
chr01	5728900	chr01:5728900	C	29	5	0.147059	12	5	0	T	Masin01G0023900.1	Masin01G0023900	NA	CDS	SYNONYMOUS	I/I	1126	1	4.32	5	novel	SYNONYMOUS
chr01	5730029	chr01:5730029	A	23	11	0.323529	8	7	2	G	Masin01G0023900.1	Masin01G0023900	NA	CDS	SYNONYMOUS	E/E	1322	1	4.32	6	novel	SYNONYMOUS
chr01	5730080	chr01:5730080	A	34	2	0.0555556	16	2	0	G	Masin01G0023900.1	Masin01G0023900	NA	CDS	SYNONYMOUS	E/E	1339	1	4.32	6	novel	SYNONYMOUS
chr01	5733175	chr01:5733175	C	33	3	0.0833333	15	3	0	T	Masin01G0024000.1	Masin01G0024000	NA	CDS	SYNONYMOUS	L/L	102	1	3.64	395	novel	SYNONYMOUS
chr01	5733272	chr01:5733272	A	31	3	0.0882353	14	3	0	G	Masin01G0024000.1	Masin01G0024000	NA	CDS	NONSYNONYMOUS	I/V	135	0.33	3.64	390	novel	TOLERATED
chr01	5738640	chr01:5738640	A	12	22	0.647059	3	6	8	G	Masin01G0024000.1	Masin01G0024000	NA	CDS	SYNONYMOUS	A/A	154	1	3.64	377	novel	SYNONYMOUS
chr01	5738649	chr01:5738649	T	13	23	0.638889	3	7	8	C	Masin01G0024000.1	Masin01G0024000	NA	CDS	SYNONYMOUS	I/I	157	1	3.64	376	novel	SYNONYMOUS
chr01	5748775	chr01:5748775	G	35	1	0.0277778	17	1	0	T	Masin01G0024100.1	Masin01G0024100	NA	CDS	SYNONYMOUS	I/I	331	0.51	2.66	399	novel	SYNONYMOUS
chr01	5796478	chr01:5796478	G	35	5	0.125	15	5	0	A	Masin01G0024200.1	Masin01G0024200	NA	CDS	NONSYNONYMOUS	S/N	143	0.14	2.63	400	novel	TOLERATED
chr01	5803654	chr01:5803654	T	32	6	0.157895	13	6	0	G	Masin01G0024200.1	Masin01G0024200	NA	CDS	NONSYNONYMOUS	Y/D	240	0	2.63	400	novel	DELETERIOUS
chr01	5804615	chr01:5804615	T	39	1	0.025	19	1	0	C	Masin01G0024200.1	Masin01G0024200	NA	CDS	SYNONYMOUS	C/C	274	1	2.68	397	novel	SYNONYMOUS
chr01	5822805	chr01:5822805	T	31	5	0.138889	13	5	0	C	Masin01G0024300.1	Masin01G0024300	NA	CDS	SYNONYMOUS	V/V	83	0.5	2.58	180	novel	SYNONYMOUS
chr01	5837439	chr01:5837439	G	37	3	0.075	17	3	0	T	Masin01G0024400.1	Masin01G0024400	NA	CDS	NONSYNONYMOUS	S/Y	278	0.01	2.82	259	novel	DELETERIOUS
chr01	5838105	chr01:5838105	C	37	1	0.0263158	18	1	0	T	Masin01G0024400.1	Masin01G0024400	NA	CDS	NONSYNONYMOUS	C/Y	56	0.05	2.79	255	novel	TOLERATED
chr01	5882083	chr01:5882083	G	33	5	0.131579	14	5	0	A	Masin01G0024500.1	Masin01G0024500	NA	CDS	SYNONYMOUS	P/P	595	1	2.6	101	novel	SYNONYMOUS
chr01	5882109	chr01:5882109	G	41	1	0.0238095	20	1	0	C	Masin01G0024500.1	Masin01G0024500	NA	CDS	NONSYNONYMOUS	R/G	587	0.01	2.62	98	novel	DELETERIOUS
chr01	5882118	chr01:5882118	A	28	8	0.222222	10	8	0	G	Masin01G0024500.1	Masin01G0024500	NA	CDS	NONSYNONYMOUS	S/P	584	0.45	2.59	100	novel	TOLERATED
chr01	5882173	chr01:5882173	T	32	4	0.111111	14	4	0	C	Masin01G0024500.3	Masin01G0024500	NA	CDS	SYNONYMOUS	T/T	595	0.15	2.81	67	novel	SYNONYMOUS
chr01	5882356	chr01:5882356	G	27	9	0.25	9	9	0	T	Masin01G0024500.3	Masin01G0024500	NA	CDS	NONSYNONYMOUS	H/Q	534	0.82	2.81	66	novel	TOLERATED
chr01	5882359	chr01:5882359	A	34	4	0.105263	15	4	0	G	Masin01G0024500.1	Masin01G0024500	NA	CDS	SYNONYMOUS	D/D	503	1	2.59	100	novel	SYNONYMOUS
chr01	5942731	chr01:5942731	A	33	1	0.0294118	16	1	0	G	Masin01G0024600.2	Masin01G0024600	NA	CDS	SYNONYMOUS	N/N	1171	NA	NA	NA	novel	SYNONYMOUS
chr01	5943184	chr01:5943184	G	33	1	0.0294118	16	1	0	A	Masin01G0024600.2	Masin01G0024600	NA	CDS	SYNONYMOUS	D/D	1020	NA	NA	NA	novel	SYNONYMOUS
chr01	6039519	chr01:6039519	G	28	6	0.176471	11	6	0	T	Masin01G0024800.1	Masin01G0024800	NA	CDS	NONSYNONYMOUS	R/S	292	0	3.35	282	novel	DELETERIOUS
chr01	6051993	chr01:6051993	A	33	3	0.0833333	15	3	0	G	Masin01G0024800.2	Masin01G0024800	NA	CDS	NONSYNONYMOUS	V/A	21	0.03	3.32	31	novel	DELETERIOUS
chr01	6076553	chr01:6076553	T	22	14	0.388889	8	6	4	C	Masin01G0024900.1	Masin01G0024900	NA	CDS	SYNONYMOUS	T/T	72	1	4.32	1	novel	SYNONYMOUS
chr01	6076835	chr01:6076835	C	34	4	0.105263	15	4	0	T	Masin01G0024900.1	Masin01G0024900	NA	CDS	SYNONYMOUS	V/V	166	1	4.32	18	novel	SYNONYMOUS
chr01	6076862	chr01:6076862	T	29	5	0.147059	12	5	0	C	Masin01G0024900.1	Masin01G0024900	NA	CDS	SYNONYMOUS	N/N	175	1	4.32	17	novel	SYNONYMOUS
chr01	6077072	chr01:6077072	C	20	16	0.444444	7	6	5	T	Masin01G0024900.1	Masin01G0024900	NA	CDS	SYNONYMOUS	C/C	245	1	4.32	1	novel	SYNONYMOUS
chr01	6083264	chr01:6083264	C	29	5	0.147059	12	5	0	T	Masin01G0025000.1	Masin01G0025000	NA	CDS	SYNONYMOUS	I/I	10	1	3.57	2	novel	SYNONYMOUS
chr01	6083566	chr01:6083566	C	31	5	0.138889	13	5	0	T	Masin01G0025000.1	Masin01G0025000	NA	CDS	NONSYNONYMOUS	S/F	111	0.25	2.76	13	novel	TOLERATED
chr01	6083572	chr01:6083572	C	30	4	0.117647	13	4	0	T	Masin01G0025000.1	Masin01G0025000	NA	CDS	NONSYNONYMOUS	S/L	113	0	2.76	13	novel	DELETERIOUS
chr01	6083573	chr01:6083573	G	26	10	0.277778	10	6	2	A	Masin01G0025000.1	Masin01G0025000	NA	CDS	SYNONYMOUS	S/S	113	1	2.76	13	novel	SYNONYMOUS
chr01	6083581	chr01:6083581	T	34	4	0.105263	15	4	0	C	Masin01G0025000.1	Masin01G0025000	NA	CDS	NONSYNONYMOUS	V/A	116	0.23	2.76	13	novel	TOLERATED
chr01	6134718	chr01:6134718	G	34	2	0.0555556	16	2	0	T	Masin01G0025100.1	Masin01G0025100	NA	CDS	SYNONYMOUS	A/A	279	1	2.58	323	novel	SYNONYMOUS
chr01	6135844	chr01:6135844	G	22	16	0.421053	3	16	0	A	Masin01G0025100.1	Masin01G0025100	NA	CDS	SYNONYMOUS	F/F	193	1	2.58	323	novel	SYNONYMOUS
chr01	6135856	chr01:6135856	A	24	12	0.333333	6	12	0	C	Masin01G0025100.1	Masin01G0025100	NA	CDS	SYNONYMOUS	A/A	189	1	2.58	323	novel	SYNONYMOUS
chr01	6136068	chr01:6136068	T	18	16	0.470588	1	16	0	G	Masin01G0025100.1	Masin01G0025100	NA	CDS	NONSYNONYMOUS	I/L	119	0.99	2.58	323	novel	TOLERATED
chr01	6136075	chr01:6136075	A	19	17	0.472222	1	17	0	G	Masin01G0025100.1	Masin01G0025100	NA	CDS	SYNONYMOUS	H/H	116	0.45	2.58	323	novel	SYNONYMOUS
chr01	6136111	chr01:6136111	T	20	18	0.473684	1	18	0	G	Masin01G0025100.1	Masin01G0025100	NA	CDS	NONSYNONYMOUS	E/D	104	1	2.6	321	novel	TOLERATED
chr01	6139738	chr01:6139738	T	35	1	0.0277778	17	1	0	G	Masin01G0025100.1	Masin01G0025100	NA	CDS	NONSYNONYMOUS	E/A	63	0.15	2.59	317	novel	TOLERATED
chr01	6166896	chr01:6166896	T	31	3	0.0882353	14	3	0	C	Masin01G0025300.1	Masin01G0025300	NA	CDS	SYNONYMOUS	*/*	582	NA	NA	NA	novel	SYNONYMOUS
chr01	6167447	chr01:6167447	C	34	2	0.0555556	16	2	0	T	Masin01G0025300.1	Masin01G0025300	NA	CDS	NONSYNONYMOUS	R/H	465	0.07	2.61	397	novel	TOLERATED
chr01	6167563	chr01:6167563	A	29	13	0.309524	8	13	0	C	Masin01G0025300.1	Masin01G0025300	NA	CDS	NONSYNONYMOUS	N/K	426	0.07	2.61	399	novel	TOLERATED
chr01	6167568	chr01:6167568	A	23	15	0.394737	5	13	1	G	Masin01G0025300.1	Masin01G0025300	NA	CDS	SYNONYMOUS	L/L	425	1	2.61	399	novel	SYNONYMOUS
chr01	6167596	chr01:6167596	C	28	12	0.3	8	12	0	G	Masin01G0025300.1	Masin01G0025300	NA	CDS	NONSYNONYMOUS	Q/H	415	0.02	2.61	399	novel	DELETERIOUS
chr01	6167616	chr01:6167616	C	28	8	0.222222	10	8	0	G	Masin01G0025300.1	Masin01G0025300	NA	CDS	NONSYNONYMOUS	E/Q	409	0	2.61	398	novel	DELETERIOUS
chr01	6167864	chr01:6167864	C	25	9	0.264706	8	9	0	T	Masin01G0025300.1	Masin01G0025300	NA	CDS	SYNONYMOUS	V/V	358	0.76	2.61	396	novel	SYNONYMOUS
chr01	6170374	chr01:6170374	A	30	6	0.166667	12	6	0	G	Masin01G0025300.1	Masin01G0025300	NA	CDS	SYNONYMOUS	N/N	264	1	2.61	400	novel	SYNONYMOUS
chr01	6170412	chr01:6170412	T	32	6	0.157895	13	6	0	C	Masin01G0025300.1	Masin01G0025300	NA	CDS	NONSYNONYMOUS	N/D	252	0.11	2.61	397	novel	TOLERATED
chr01	6170563	chr01:6170563	A	35	5	0.125	15	5	0	G	Masin01G0025300.1	Masin01G0025300	NA	CDS	SYNONYMOUS	F/F	201	1	2.61	398	novel	SYNONYMOUS
chr01	6174107	chr01:6174107	C	39	1	0.025	19	1	0	T	Masin01G0025300.1	Masin01G0025300	NA	CDS	NONSYNONYMOUS	S/N	37	0	3.5	14	novel	DELETERIOUS
chr01	6220552	chr01:6220552	C	34	2	0.0555556	16	2	0	T	Masin01G0025400.1	Masin01G0025400	NA	CDS	SYNONYMOUS	R/R	363	1	2.77	396	novel	SYNONYMOUS
chr01	6220674	chr01:6220674	C	23	11	0.323529	8	7	2	T	Masin01G0025400.1	Masin01G0025400	NA	CDS	NONSYNONYMOUS	V/I	323	1	2.76	400	novel	TOLERATED
chr01	6220714	chr01:6220714	G	36	2	0.0526316	17	2	0	A	Masin01G0025400.1	Masin01G0025400	NA	CDS	SYNONYMOUS	V/V	309	0.75	2.76	400	novel	SYNONYMOUS
chr01	6220744	chr01:6220744	G	25	13	0.342105	8	9	2	A	Masin01G0025400.1	Masin01G0025400	NA	CDS	SYNONYMOUS	I/I	299	1	2.76	400	novel	SYNONYMOUS
chr01	6329028	chr01:6329028	A	35	1	0.0277778	17	1	0	G	Masin01G0025600.1	Masin01G0025600	NA	CDS	SYNONYMOUS	R/R	162	1	2.85	387	novel	SYNONYMOUS
chr01	6330902	chr01:6330902	C	33	3	0.0833333	15	3	0	T	Masin01G0025600.1	Masin01G0025600	NA	CDS	SYNONYMOUS	I/I	217	0.47	2.84	392	novel	SYNONYMOUS
chr01	6331089	chr01:6331089	T	37	1	0.0263158	18	1	0	A	Masin01G0025600.1	Masin01G0025600	NA	CDS	SYNONYMOUS	A/A	250	1	2.85	388	novel	SYNONYMOUS
chr01	6333054	chr01:6333054	A	37	1	0.0263158	18	1	0	G	Masin01G0025600.1	Masin01G0025600	NA	CDS	NONSYNONYMOUS	I/V	358	1	2.83	363	novel	TOLERATED
chr01	6333178	chr01:6333178	T	35	1	0.0277778	17	1	0	C	Masin01G0025600.1	Masin01G0025600	NA	CDS	NONSYNONYMOUS	V/A	399	0.13	2.98	233	novel	TOLERATED
chr01	6334489	chr01:6334489	C	30	6	0.166667	12	6	0	T	Masin01G0025700.2	Masin01G0025700	NA	CDS	NONSYNONYMOUS	E/K	758	0.05	4.32	167	novel	TOLERATED
chr01	6341535	chr01:6341535	T	31	3	0.0882353	14	3	0	C	Masin01G0025700.1	Masin01G0025700	NA	CDS	SYNONYMOUS	P/P	90	1	2.96	376	novel	SYNONYMOUS
chr01	6366487	chr01:6366487	C	31	3	0.0882353	14	3	0	T	Masin01G0025700.2	Masin01G0025700	NA	CDS	SYNONYMOUS	L/L	246	1	4.25	224	novel	SYNONYMOUS
chr01	6425439	chr01:6425439	T	29	5	0.147059	12	5	0	C	Masin01G0025800.1	Masin01G0025800	NA	CDS	SYNONYMOUS	T/T	369	1	3.83	159	novel	SYNONYMOUS
chr01	6425527	chr01:6425527	G	31	3	0.0882353	14	3	0	A	Masin01G0025800.1	Masin01G0025800	NA	CDS	NONSYNONYMOUS	A/V	340	0.13	3.83	157	novel	TOLERATED
chr01	6428192	chr01:6428192	G	26	10	0.277778	8	10	0	A	Masin01G0025800.1	Masin01G0025800	NA	CDS	SYNONYMOUS	P/P	302	1	3.86	158	novel	SYNONYMOUS
chr01	6440878	chr01:6440878	A	30	4	0.117647	13	4	0	G	Masin01G0025800.1	Masin01G0025800	NA	CDS	SYNONYMOUS	R/R	29	1	3.95	100	novel	SYNONYMOUS
chr01	6440932	chr01:6440932	G	24	14	0.368421	6	12	1	A	Masin01G0025800.1	Masin01G0025800	NA	CDS	SYNONYMOUS	C/C	11	0.19	3.95	100	novel	SYNONYMOUS
chr01	6478611	chr01:6478611	G	32	2	0.0588235	15	2	0	A	Masin01G0025900.1	Masin01G0025900	NA	CDS	NONSYNONYMOUS	A/T	7	0.11	2.68	276	novel	TOLERATED
chr01	6480706	chr01:6480706	T	37	1	0.0263158	18	1	0	C	Masin01G0025900.1	Masin01G0025900	NA	CDS	SYNONYMOUS	S/S	80	1	2.63	303	novel	SYNONYMOUS
chr01	6482465	chr01:6482465	T	33	1	0.0294118	16	1	0	G	Masin01G0025900.1	Masin01G0025900	NA	CDS	SYNONYMOUS	T/T	157	1	2.64	293	novel	SYNONYMOUS
chr01	6516743	chr01:6516743	G	30	4	0.117647	13	4	0	A	Masin01G0026000.1	Masin01G0026000	NA	CDS	SYNONYMOUS	I/I	32	1	4.04	400	novel	SYNONYMOUS
chr01	6516770	chr01:6516770	G	29	5	0.147059	12	5	0	A	Masin01G0026000.1	Masin01G0026000	NA	CDS	SYNONYMOUS	A/A	23	1	4.04	400	novel	SYNONYMOUS
chr01	6529614	chr01:6529614	C	31	3	0.0882353	14	3	0	A	Masin01G0026100.1	Masin01G0026100	NA	CDS	SYNONYMOUS	S/S	116	NA	NA	NA	novel	SYNONYMOUS
chr01	6548049	chr01:6548049	T	38	2	0.05	18	2	0	A	Masin01G0026300.1	Masin01G0026300	NA	CDS	SYNONYMOUS	L/L	161	1	2.51	400	novel	SYNONYMOUS
chr01	6548273	chr01:6548273	A	35	1	0.0277778	17	1	0	G	Masin01G0026300.1	Masin01G0026300	NA	CDS	SYNONYMOUS	R/R	195	0.3	2.51	400	novel	SYNONYMOUS
chr01	6548315	chr01:6548315	G	34	2	0.0555556	16	2	0	A	Masin01G0026300.1	Masin01G0026300	NA	CDS	SYNONYMOUS	L/L	209	1	2.51	400	novel	SYNONYMOUS
chr01	6558932	chr01:6558932	T	27	7	0.205882	10	7	0	A	Masin01G0026400.1	Masin01G0026400	NA	CDS	SYNONYMOUS	L/L	642	0.29	2.45	158	novel	SYNONYMOUS
chr01	6558959	chr01:6558959	C	39	1	0.025	19	1	0	G	Masin01G0026400.1	Masin01G0026400	NA	CDS	NONSYNONYMOUS	E/D	633	0	2.45	158	novel	DELETERIOUS
chr01	6558996	chr01:6558996	T	30	8	0.210526	11	8	0	C	Masin01G0026400.1	Masin01G0026400	NA	CDS	NONSYNONYMOUS	E/G	621	0.06	2.48	156	novel	TOLERATED
chr01	6559153	chr01:6559153	T	36	2	0.0526316	17	2	0	C	Masin01G0026400.1	Masin01G0026400	NA	CDS	NONSYNONYMOUS	S/G	569	0	2.45	157	novel	DELETERIOUS
chr01	6559547	chr01:6559547	G	35	1	0.0277778	17	1	0	A	Masin01G0026400.1	Masin01G0026400	NA	CDS	SYNONYMOUS	S/S	437	1	2.46	161	novel	SYNONYMOUS
chr01	6560079	chr01:6560079	C	27	7	0.205882	10	7	0	G	Masin01G0026400.1	Masin01G0026400	NA	CDS	NONSYNONYMOUS	R/T	260	0.29	2.46	161	novel	TOLERATED
chr01	6560366	chr01:6560366	C	33	1	0.0294118	16	1	0	A	Masin01G0026400.1	Masin01G0026400	NA	CDS	NONSYNONYMOUS	R/S	164	0.57	2.46	149	novel	TOLERATED
chr01	6560427	chr01:6560427	C	32	2	0.0588235	15	2	0	T	Masin01G0026400.1	Masin01G0026400	NA	CDS	NONSYNONYMOUS	G/D	144	0.52	2.46	141	novel	TOLERATED
chr01	6560480	chr01:6560480	A	34	4	0.105263	15	4	0	T	Masin01G0026400.1	Masin01G0026400	NA	CDS	SYNONYMOUS	G/G	126	0.55	2.54	122	novel	SYNONYMOUS
chr01	6560576	chr01:6560576	C	36	2	0.0526316	17	2	0	G	Masin01G0026400.1	Masin01G0026400	NA	CDS	SYNONYMOUS	G/G	94	0.46	2.72	114	novel	SYNONYMOUS
chr01	6560622	chr01:6560622	G	31	5	0.138889	13	5	0	A	Masin01G0026400.1	Masin01G0026400	NA	CDS	NONSYNONYMOUS	A/V	79	0.3	2.78	103	novel	TOLERATED
chr01	6560707	chr01:6560707	T	7	27	0.794118	0	7	10	C	Masin01G0026400.1	Masin01G0026400	NA	CDS	NONSYNONYMOUS	I/V	51	0.29	2.97	89	novel	TOLERATED
chr01	6572755	chr01:6572755	T	35	1	0.0277778	17	1	0	A	Masin01G0026600.1	Masin01G0026600	NA	CDS	SYNONYMOUS	S/S	210	1	2.69	29	novel	SYNONYMOUS
chr01	6572806	chr01:6572806	T	35	1	0.0277778	17	1	0	C	Masin01G0026600.1	Masin01G0026600	NA	CDS	SYNONYMOUS	S/S	193	1	2.65	33	novel	SYNONYMOUS
chr01	6572827	chr01:6572827	G	33	1	0.0294118	16	1	0	A	Masin01G0026600.1	Masin01G0026600	NA	CDS	SYNONYMOUS	S/S	186	0.75	2.65	33	novel	SYNONYMOUS
chr01	6572862	chr01:6572862	C	33	5	0.131579	14	5	0	A	Masin01G0026600.1	Masin01G0026600	NA	CDS	NONSYNONYMOUS	V/F	175	0.48	2.71	31	novel	TOLERATED
chr01	6572947	chr01:6572947	A	30	6	0.166667	12	6	0	G	Masin01G0026600.1	Masin01G0026600	NA	CDS	SYNONYMOUS	I/I	146	0.69	2.69	29	novel	SYNONYMOUS
chr01	6579393	chr01:6579393	G	35	1	0.0277778	17	1	0	T	Masin01G0026600.1	Masin01G0026600	NA	CDS	NONSYNONYMOUS	L/M	61	0	2.65	33	novel	DELETERIOUS
chr01	6581595	chr01:6581595	T	30	4	0.117647	13	4	0	C	Masin01G0026600.1	Masin01G0026600	NA	CDS	SYNONYMOUS	P/P	19	1	2.65	33	novel	SYNONYMOUS
chr01	6607439	chr01:6607439	T	32	2	0.0588235	15	2	0	C	Masin01G0026800.1	Masin01G0026800	NA	CDS	NONSYNONYMOUS	I/V	317	0.01	3.13	262	novel	DELETERIOUS
chr01	6608619	chr01:6608619	A	37	1	0.0263158	18	1	0	G	Masin01G0026800.1	Masin01G0026800	NA	CDS	NONSYNONYMOUS	L/S	165	0	3.16	251	novel	DELETERIOUS
chr01	6608675	chr01:6608675	T	38	2	0.05	18	2	0	C	Masin01G0026800.1	Masin01G0026800	NA	CDS	SYNONYMOUS	Q/Q	146	0.48	3.17	245	novel	SYNONYMOUS
chr01	6608719	chr01:6608719	C	36	2	0.0526316	17	2	0	G	Masin01G0026800.2	Masin01G0026800	NA	CDS	NONSYNONYMOUS	V/L	316	0.08	3.09	273	novel	TOLERATED
chr01	6609122	chr01:6609122	G	35	1	0.0277778	17	1	0	T	Masin01G0026800.2	Masin01G0026800	NA	CDS	SYNONYMOUS	I/I	267	1	3.09	269	novel	SYNONYMOUS
chr01	6609140	chr01:6609140	A	35	1	0.0277778	17	1	0	G	Masin01G0026800.2	Masin01G0026800	NA	CDS	SYNONYMOUS	S/S	261	1	3.09	268	novel	SYNONYMOUS
chr01	6609159	chr01:6609159	G	37	3	0.075	17	3	0	C	Masin01G0026800.2	Masin01G0026800	NA	CDS	NONSYNONYMOUS	A/G	255	0.04	3.09	264	novel	DELETERIOUS
chr01	6609210	chr01:6609210	G	33	1	0.0294118	16	1	0	C	Masin01G0026800.2	Masin01G0026800	NA	CDS	NONSYNONYMOUS	S/C	238	0.07	3.37	79	novel	TOLERATED
chr01	6609278	chr01:6609278	A	35	1	0.0277778	17	1	0	G	Masin01G0026800.2	Masin01G0026800	NA	CDS	SYNONYMOUS	H/H	215	0.21	3.43	43	novel	SYNONYMOUS
chr01	6609442	chr01:6609442	C	32	2	0.0588235	15	2	0	T	Masin01G0026800.2	Masin01G0026800	NA	CDS	NONSYNONYMOUS	G/S	161	0	3.09	270	novel	DELETERIOUS
chr01	6609494	chr01:6609494	A	35	1	0.0277778	17	1	0	C	Masin01G0026800.2	Masin01G0026800	NA	CDS	SYNONYMOUS	A/A	143	1	3.09	272	novel	SYNONYMOUS
chr01	6617773	chr01:6617773	T	37	1	0.0263158	18	1	0	G	Masin01G0026800.1	Masin01G0026800	NA	CDS	NONSYNONYMOUS	I/L	8	1	3.22	169	novel	TOLERATED
chr01	6617789	chr01:6617789	A	28	6	0.176471	11	6	0	C	Masin01G0026800.2	Masin01G0026800	NA	CDS	NONSYNONYMOUS	F/L	2	0.15	3.37	75	novel	TOLERATED
chr01	6623653	chr01:6623653	T	23	11	0.323529	6	11	0	C	Masin01G0026900.2	Masin01G0026900	NA	CDS	SYNONYMOUS	E/E	429	0.1	2.96	311	novel	SYNONYMOUS
chr01	6625592	chr01:6625592	C	36	2	0.0526316	17	2	0	T	Masin01G0026900.2	Masin01G0026900	NA	CDS	NONSYNONYMOUS	E/K	168	0.08	2.97	299	novel	TOLERATED
chr01	6665365	chr01:6665365	T	37	1	0.0263158	18	1	0	A	Masin01G0027000.1	Masin01G0027000	NA	CDS	SYNONYMOUS	A/A	222	1	2.82	240	novel	SYNONYMOUS
chr01	6665368	chr01:6665368	G	19	17	0.472222	5	9	4	A	Masin01G0027000.1	Masin01G0027000	NA	CDS	SYNONYMOUS	Y/Y	221	1	2.82	240	novel	SYNONYMOUS
chr01	6665410	chr01:6665410	G	35	3	0.0789474	16	3	0	A	Masin01G0027000.1	Masin01G0027000	NA	CDS	SYNONYMOUS	H/H	207	1	2.8	240	novel	SYNONYMOUS
chr01	6666698	chr01:6666698	A	32	4	0.111111	14	4	0	G	Masin01G0027000.1	Masin01G0027000	NA	CDS	SYNONYMOUS	P/P	184	1	2.82	249	novel	SYNONYMOUS
chr01	6709826	chr01:6709826	T	30	4	0.117647	13	4	0	G	Masin01G0027100.1	Masin01G0027100	NA	CDS	NONSYNONYMOUS	L/R	157	0.45	2.9	371	novel	TOLERATED
chr01	6709845	chr01:6709845	A	35	1	0.0277778	17	1	0	G	Masin01G0027100.1	Masin01G0027100	NA	CDS	SYNONYMOUS	E/E	163	1	2.91	375	novel	SYNONYMOUS
chr01	6709868	chr01:6709868	C	33	1	0.0294118	16	1	0	T	Masin01G0027100.1	Masin01G0027100	NA	CDS	NONSYNONYMOUS	T/M	171	0.15	2.9	374	novel	TOLERATED
chr01	6712083	chr01:6712083	G	34	2	0.0555556	16	2	0	A	Masin01G0027100.1	Masin01G0027100	NA	CDS	SYNONYMOUS	Q/Q	237	0.95	2.93	372	novel	SYNONYMOUS
chr01	6712173	chr01:6712173	A	32	2	0.0588235	15	2	0	T	Masin01G0027100.1	Masin01G0027100	NA	CDS	SYNONYMOUS	T/T	267	1	2.9	383	novel	SYNONYMOUS
chr01	6714387	chr01:6714387	G	32	2	0.0588235	15	2	0	A	Masin01G0027100.1	Masin01G0027100	NA	CDS	SYNONYMOUS	L/L	324	1	2.89	396	novel	SYNONYMOUS
chr01	6714416	chr01:6714416	A	34	2	0.0555556	16	2	0	T	Masin01G0027100.1	Masin01G0027100	NA	CDS	NONSYNONYMOUS	Q/L	334	0.26	2.89	393	novel	TOLERATED
chr01	6714456	chr01:6714456	A	38	2	0.05	18	2	0	G	Masin01G0027100.1	Masin01G0027100	NA	CDS	SYNONYMOUS	R/R	347	0.21	2.92	378	novel	SYNONYMOUS
chr01	6714947	chr01:6714947	A	34	2	0.0555556	16	2	0	C	Masin01G0027100.1	Masin01G0027100	NA	CDS	SYNONYMOUS	S/S	406	0.22	2.89	396	novel	SYNONYMOUS
chr01	6714986	chr01:6714986	A	39	1	0.025	19	1	0	G	Masin01G0027100.1	Masin01G0027100	NA	CDS	SYNONYMOUS	R/R	419	0.12	2.89	397	novel	SYNONYMOUS
chr01	6715193	chr01:6715193	G	40	2	0.047619	19	2	0	A	Masin01G0027100.1	Masin01G0027100	NA	CDS	NONSYNONYMOUS	D/N	464	0.12	2.96	330	novel	TOLERATED
chr01	6715261	chr01:6715261	T	36	2	0.0526316	17	2	0	G	Masin01G0027100.1	Masin01G0027100	NA	CDS	NONSYNONYMOUS	I/M	486	0	2.89	398	novel	DELETERIOUS
chr01	6716536	chr01:6716536	G	40	2	0.047619	19	2	0	A	Masin01G0027100.1	Masin01G0027100	NA	CDS	NONSYNONYMOUS	R/H	603	0.02	2.98	383	novel	DELETERIOUS
chr01	6716606	chr01:6716606	A	37	1	0.0263158	18	1	0	G	Masin01G0027100.1	Masin01G0027100	NA	CDS	SYNONYMOUS	T/T	626	1	2.9	387	novel	SYNONYMOUS
chr01	6716621	chr01:6716621	T	1	33	0.970588	0	1	16	A	Masin01G0027100.1	Masin01G0027100	NA	CDS	SYNONYMOUS	L/L	631	1	2.9	394	novel	SYNONYMOUS
chr01	6720576	chr01:6720576	A	32	2	0.0588235	15	2	0	G	Masin01G0027100.1	Masin01G0027100	NA	CDS	SYNONYMOUS	V/V	686	1	2.91	386	novel	SYNONYMOUS
chr01	6720616	chr01:6720616	C	21	17	0.447368	2	17	0	T	Masin01G0027100.1	Masin01G0027100	NA	CDS	NONSYNONYMOUS	R/C	700	0	2.9	387	novel	DELETERIOUS
chr01	6720618	chr01:6720618	T	38	2	0.05	18	2	0	A	Masin01G0027100.1	Masin01G0027100	NA	CDS	SYNONYMOUS	R/R	700	1	2.9	387	novel	SYNONYMOUS
chr01	6725814	chr01:6725814	C	36	2	0.0526316	17	2	0	A	Masin01G0027200.1	Masin01G0027200	NA	CDS	NONSYNONYMOUS	C/F	248	0.6	2.64	182	novel	TOLERATED
chr01	6725834	chr01:6725834	G	37	1	0.0263158	18	1	0	A	Masin01G0027200.1	Masin01G0027200	NA	CDS	SYNONYMOUS	N/N	241	1	2.64	183	novel	SYNONYMOUS
chr01	6725858	chr01:6725858	A	38	2	0.05	18	2	0	T	Masin01G0027200.1	Masin01G0027200	NA	CDS	SYNONYMOUS	L/L	233	1	2.64	187	novel	SYNONYMOUS
chr01	6726357	chr01:6726357	T	34	2	0.0555556	16	2	0	C	Masin01G0027200.1	Masin01G0027200	NA	CDS	SYNONYMOUS	L/L	222	1	2.64	187	novel	SYNONYMOUS
chr01	6726380	chr01:6726380	C	35	1	0.0277778	17	1	0	T	Masin01G0027200.1	Masin01G0027200	NA	CDS	NONSYNONYMOUS	E/K	215	0.09	2.65	187	novel	TOLERATED
chr01	6726485	chr01:6726485	G	37	1	0.0263158	18	1	0	A	Masin01G0027200.1	Masin01G0027200	NA	CDS	SYNONYMOUS	L/L	180	1	2.64	185	novel	SYNONYMOUS
chr01	6726546	chr01:6726546	T	35	1	0.0277778	17	1	0	C	Masin01G0027200.1	Masin01G0027200	NA	CDS	SYNONYMOUS	G/G	159	1	2.66	174	novel	SYNONYMOUS
chr01	6729655	chr01:6729655	T	33	1	0.0294118	16	1	0	C	Masin01G0027200.1	Masin01G0027200	NA	CDS	NONSYNONYMOUS	T/A	123	0.05	3.39	4	novel	TOLERATED
chr01	6731763	chr01:6731763	C	33	1	0.0294118	16	1	0	G	Masin01G0027400.1	Masin01G0027400	NA	CDS	SYNONYMOUS	A/A	65	1	2.67	48	novel	SYNONYMOUS
chr01	6731832	chr01:6731832	C	35	1	0.0277778	17	1	0	G	Masin01G0027400.1	Masin01G0027400	NA	CDS	SYNONYMOUS	A/A	88	1	2.66	50	novel	SYNONYMOUS
chr01	6731952	chr01:6731952	G	37	1	0.0263158	18	1	0	A	Masin01G0027400.1	Masin01G0027400	NA	CDS	SYNONYMOUS	S/S	128	0.61	2.65	57	novel	SYNONYMOUS
chr01	6731956	chr01:6731956	G	32	4	0.111111	14	4	0	A	Masin01G0027400.1	Masin01G0027400	NA	CDS	NONSYNONYMOUS	V/I	130	0.41	2.65	57	novel	TOLERATED
chr01	6731966	chr01:6731966	G	31	5	0.138889	13	5	0	A	Masin01G0027400.1	Masin01G0027400	NA	CDS	NONSYNONYMOUS	R/Q	133	0.35	2.65	56	novel	TOLERATED
chr01	6732055	chr01:6732055	G	31	3	0.0882353	14	3	0	A	Masin01G0027400.1	Masin01G0027400	NA	CDS	NONSYNONYMOUS	G/S	163	0	2.65	57	novel	DELETERIOUS
chr01	6732179	chr01:6732179	A	32	2	0.0588235	15	2	0	C	Masin01G0027400.1	Masin01G0027400	NA	CDS	NONSYNONYMOUS	K/T	204	0.14	2.65	57	novel	TOLERATED
chr01	6732506	chr01:6732506	C	21	17	0.447368	4	13	2	T	Masin01G0027400.1	Masin01G0027400	NA	CDS	NONSYNONYMOUS	S/L	313	0.7	2.65	57	novel	TOLERATED
chr01	6732525	chr01:6732525	G	26	16	0.380952	8	10	3	A	Masin01G0027400.1	Masin01G0027400	NA	CDS	SYNONYMOUS	S/S	319	1	2.65	57	novel	SYNONYMOUS
chr01	6732818	chr01:6732818	C	36	2	0.0526316	17	2	0	T	Masin01G0027400.1	Masin01G0027400	NA	CDS	NONSYNONYMOUS	A/V	417	0.19	2.65	57	novel	TOLERATED
chr01	6733098	chr01:6733098	A	32	2	0.0588235	15	2	0	G	Masin01G0027400.1	Masin01G0027400	NA	CDS	SYNONYMOUS	Q/Q	510	0.12	2.65	57	novel	SYNONYMOUS
chr01	6733125	chr01:6733125	C	22	12	0.352941	5	12	0	T	Masin01G0027400.1	Masin01G0027400	NA	CDS	SYNONYMOUS	A/A	519	0.76	2.65	57	novel	SYNONYMOUS
chr01	6733164	chr01:6733164	G	32	2	0.0588235	15	2	0	C	Masin01G0027400.1	Masin01G0027400	NA	CDS	NONSYNONYMOUS	R/S	532	0.17	2.65	57	novel	TOLERATED
chr01	6733615	chr01:6733615	A	24	12	0.333333	7	10	1	G	Masin01G0027400.1	Masin01G0027400	NA	CDS	NONSYNONYMOUS	M/V	683	0.01	2.66	54	novel	DELETERIOUS
chr01	6736002	chr01:6736002	C	33	1	0.0294118	16	1	0	T	Masin01G0027500.1	Masin01G0027500	NA	CDS	NONSYNONYMOUS	E/K	121	0.37	2.75	112	novel	TOLERATED
chr01	6736204	chr01:6736204	T	35	3	0.0789474	16	3	0	C	Masin01G0027500.1	Masin01G0027500	NA	CDS	SYNONYMOUS	K/K	53	1	2.78	103	novel	SYNONYMOUS
chr01	6736358	chr01:6736358	G	35	1	0.0277778	17	1	0	A	Masin01G0027500.1	Masin01G0027500	NA	CDS	NONSYNONYMOUS	A/V	2	0.04	2.9	92	novel	DELETERIOUS
chr01	6786126	chr01:6786126	C	32	2	0.0588235	15	2	0	T	Masin01G0027600.1	Masin01G0027600	NA	CDS	SYNONYMOUS	S/S	64	1	3.36	7	novel	SYNONYMOUS
chr01	6787987	chr01:6787987	C	38	2	0.05	18	2	0	T	Masin01G0027600.1	Masin01G0027600	NA	CDS	SYNONYMOUS	Y/Y	376	1	3.44	2	novel	SYNONYMOUS
chr01	6788182	chr01:6788182	G	33	1	0.0294118	16	1	0	A	Masin01G0027600.1	Masin01G0027600	NA	CDS	SYNONYMOUS	A/A	441	1	3.44	2	novel	SYNONYMOUS
chr01	6788194	chr01:6788194	G	33	3	0.0833333	15	3	0	A	Masin01G0027600.1	Masin01G0027600	NA	CDS	NONSYNONYMOUS	M/I	445	0.09	3.79	5	novel	TOLERATED
chr01	6794418	chr01:6794418	T	33	3	0.0833333	15	3	0	C	Masin01G0027700.2	Masin01G0027700	NA	CDS	NONSYNONYMOUS	D/G	117	0	3.1	400	novel	DELETERIOUS
chr01	6794486	chr01:6794486	G	36	2	0.0526316	17	2	0	A	Masin01G0027700.1	Masin01G0027700	NA	CDS	SYNONYMOUS	L/L	444	1	2.62	107	novel	SYNONYMOUS
chr01	6796387	chr01:6796387	C	35	3	0.0789474	16	3	0	T	Masin01G0027700.1	Masin01G0027700	NA	CDS	SYNONYMOUS	L/L	361	1	2.61	108	novel	SYNONYMOUS
chr01	6800547	chr01:6800547	C	35	1	0.0277778	17	1	0	T	Masin01G0027700.1	Masin01G0027700	NA	CDS	NONSYNONYMOUS	R/K	109	0.4	2.61	108	novel	TOLERATED
chr01	6800699	chr01:6800699	A	33	1	0.0294118	16	1	0	G	Masin01G0027700.1	Masin01G0027700	NA	CDS	SYNONYMOUS	S/S	58	1	2.61	108	novel	SYNONYMOUS
chr01	6800853	chr01:6800853	A	36	2	0.0526316	17	2	0	G	Masin01G0027700.1	Masin01G0027700	NA	CDS	NONSYNONYMOUS	L/P	7	0.01	3.05	14	novel	DELETERIOUS
chr01	6858185	chr01:6858185	C	7	27	0.794118	1	5	11	T	Masin01G0027800.1	Masin01G0027800	NA	CDS	SYNONYMOUS	L/L	1446	1	4.32	5	novel	SYNONYMOUS
chr01	6858769	chr01:6858769	G	12	22	0.647059	2	8	7	T	Masin01G0027800.1	Masin01G0027800	NA	CDS	SYNONYMOUS	R/R	1252	1	4.32	26	novel	SYNONYMOUS
chr01	6859001	chr01:6859001	T	38	2	0.05	18	2	0	C	Masin01G0027800.1	Masin01G0027800	NA	CDS	SYNONYMOUS	K/K	1174	1	4.32	35	novel	SYNONYMOUS
chr01	6872135	chr01:6872135	C	32	4	0.111111	14	4	0	A	Masin01G0027800.1	Masin01G0027800	NA	CDS	SYNONYMOUS	L/L	920	1	4.32	1	novel	SYNONYMOUS
chr01	6873458	chr01:6873458	C	24	10	0.294118	10	4	3	T	Masin01G0027800.1	Masin01G0027800	NA	CDS	SYNONYMOUS	S/S	479	1	4.32	1	novel	SYNONYMOUS
chr01	6873623	chr01:6873623	T	39	1	0.025	19	1	0	C	Masin01G0027800.1	Masin01G0027800	NA	CDS	SYNONYMOUS	E/E	424	1	4.32	91	novel	SYNONYMOUS
chr01	6873878	chr01:6873878	T	35	5	0.125	15	5	0	C	Masin01G0027800.1	Masin01G0027800	NA	CDS	SYNONYMOUS	L/L	339	1	4.32	143	novel	SYNONYMOUS
chr01	6873995	chr01:6873995	G	29	5	0.147059	12	5	0	A	Masin01G0027800.1	Masin01G0027800	NA	CDS	SYNONYMOUS	V/V	300	1	4.32	137	novel	SYNONYMOUS
chr01	6874271	chr01:6874271	T	32	4	0.111111	14	4	0	C	Masin01G0027800.1	Masin01G0027800	NA	CDS	SYNONYMOUS	V/V	208	1	4.32	136	novel	SYNONYMOUS
chr01	6874430	chr01:6874430	G	32	6	0.157895	13	6	0	A	Masin01G0027800.1	Masin01G0027800	NA	CDS	SYNONYMOUS	T/T	155	1	4.32	4	novel	SYNONYMOUS
chr01	6890696	chr01:6890696	T	29	5	0.147059	12	5	0	C	Masin01G0027900.1	Masin01G0027900	NA	CDS	SYNONYMOUS	Y/Y	108	1	2.8	11	novel	SYNONYMOUS
chr01	6890735	chr01:6890735	T	22	16	0.421053	6	10	3	A	Masin01G0027900.1	Masin01G0027900	NA	CDS	SYNONYMOUS	V/V	121	1	2.8	11	novel	SYNONYMOUS
chr01	6890813	chr01:6890813	A	33	1	0.0294118	16	1	0	G	Masin01G0027900.1	Masin01G0027900	NA	CDS	SYNONYMOUS	E/E	147	1	2.91	10	novel	SYNONYMOUS
chr01	6890911	chr01:6890911	T	34	2	0.0555556	16	2	0	C	Masin01G0027900.1	Masin01G0027900	NA	CDS	NONSYNONYMOUS	M/T	180	0	2.64	14	novel	DELETERIOUS
chr01	6891000	chr01:6891000	G	21	17	0.447368	5	11	3	A	Masin01G0027900.1	Masin01G0027900	NA	CDS	NONSYNONYMOUS	V/I	210	0.09	2.64	14	novel	TOLERATED
chr01	6891020	chr01:6891020	A	29	7	0.194444	12	5	1	G	Masin01G0027900.1	Masin01G0027900	NA	CDS	NONSYNONYMOUS	I/M	216	0.07	2.64	14	novel	TOLERATED
chr01	6891783	chr01:6891783	G	33	1	0.0294118	16	1	0	A	Masin01G0027900.1	Masin01G0027900	NA	CDS	NONSYNONYMOUS	D/N	471	0.04	2.62	14	novel	DELETERIOUS
chr01	6892079	chr01:6892079	G	34	6	0.15	14	6	0	A	Masin01G0027900.1	Masin01G0027900	NA	CDS	SYNONYMOUS	L/L	569	1	2.64	13	novel	SYNONYMOUS
chr01	6892096	chr01:6892096	T	39	1	0.025	19	1	0	C	Masin01G0027900.1	Masin01G0027900	NA	CDS	NONSYNONYMOUS	L/S	575	0	2.75	12	novel	DELETERIOUS
chr01	6892305	chr01:6892305	C	33	1	0.0294118	16	1	0	T	Masin01G0027900.1	Masin01G0027900	NA	CDS	NONSYNONYMOUS	R/C	645	0.16	2.69	12	novel	TOLERATED
chr01	6892490	chr01:6892490	C	35	5	0.125	15	5	0	T	Masin01G0027900.1	Masin01G0027900	NA	CDS	SYNONYMOUS	F/F	706	0.19	2.92	10	novel	SYNONYMOUS
chr01	6892499	chr01:6892499	C	35	7	0.166667	14	7	0	T	Masin01G0027900.1	Masin01G0027900	NA	CDS	SYNONYMOUS	F/F	709	0.48	2.92	10	novel	SYNONYMOUS
chr01	6892517	chr01:6892517	C	32	6	0.157895	13	6	0	T	Masin01G0027900.1	Masin01G0027900	NA	CDS	SYNONYMOUS	Y/Y	715	1	2.92	10	novel	SYNONYMOUS
chr01	6892553	chr01:6892553	C	16	18	0.529412	4	8	5	T	Masin01G0027900.1	Masin01G0027900	NA	CDS	SYNONYMOUS	S/S	727	1	2.81	11	novel	SYNONYMOUS
chr01	6892565	chr01:6892565	C	34	6	0.15	14	6	0	T	Masin01G0027900.1	Masin01G0027900	NA	CDS	SYNONYMOUS	H/H	731	0.35	2.81	11	novel	SYNONYMOUS
chr01	6892666	chr01:6892666	C	30	6	0.166667	12	6	0	T	Masin01G0027900.1	Masin01G0027900	NA	CDS	NONSYNONYMOUS	A/V	765	0.44	2.81	10	novel	TOLERATED
chr01	6892767	chr01:6892767	T	32	2	0.0588235	15	2	0	C	Masin01G0027900.1	Masin01G0027900	NA	CDS	SYNONYMOUS	L/L	799	1	2.91	10	novel	SYNONYMOUS
chr01	6892889	chr01:6892889	T	32	4	0.111111	14	4	0	C	Masin01G0027900.1	Masin01G0027900	NA	CDS	SYNONYMOUS	C/C	839	0.21	2.81	10	novel	SYNONYMOUS
chr01	6893100	chr01:6893100	T	29	5	0.147059	12	5	0	G	Masin01G0027900.1	Masin01G0027900	NA	CDS	NONSYNONYMOUS	L/V	910	1	2.81	11	novel	TOLERATED
chr01	6893113	chr01:6893113	C	31	5	0.138889	13	5	0	T	Masin01G0027900.1	Masin01G0027900	NA	CDS	NONSYNONYMOUS	P/L	914	0.11	2.81	11	novel	TOLERATED
chr01	6893234	chr01:6893234	T	34	6	0.15	14	6	0	C	Masin01G0027900.1	Masin01G0027900	NA	CDS	SYNONYMOUS	H/H	954	0.16	3.33	5	novel	SYNONYMOUS
chr01	6893258	chr01:6893258	G	35	3	0.0789474	16	3	0	A	Masin01G0027900.1	Masin01G0027900	NA	CDS	SYNONYMOUS	T/T	962	1	4.32	1	novel	SYNONYMOUS
chr01	6913559	chr01:6913559	T	35	3	0.0789474	16	3	0	C	Masin01G0028000.1	Masin01G0028000	NA	CDS	SYNONYMOUS	V/V	29	1	3.91	10	novel	SYNONYMOUS
chr01	6913641	chr01:6913641	G	38	2	0.05	18	2	0	A	Masin01G0028000.1	Masin01G0028000	NA	CDS	NONSYNONYMOUS	D/N	57	0.08	3.82	22	novel	TOLERATED
chr01	6913868	chr01:6913868	G	31	5	0.138889	13	5	0	T	Masin01G0028000.1	Masin01G0028000	NA	CDS	NONSYNONYMOUS	L/F	132	0.05	3.9	27	novel	TOLERATED
chr01	6914093	chr01:6914093	A	32	2	0.0588235	15	2	0	G	Masin01G0028000.1	Masin01G0028000	NA	CDS	SYNONYMOUS	Q/Q	207	1	3.38	380	novel	SYNONYMOUS
chr01	6914144	chr01:6914144	G	39	1	0.025	19	1	0	A	Masin01G0028000.1	Masin01G0028000	NA	CDS	SYNONYMOUS	E/E	224	1	3.38	391	novel	SYNONYMOUS
chr01	6914259	chr01:6914259	G	35	5	0.125	15	5	0	C	Masin01G0028000.1	Masin01G0028000	NA	CDS	NONSYNONYMOUS	D/H	263	0	3.37	389	novel	DELETERIOUS
chr01	6914302	chr01:6914302	A	32	4	0.111111	14	4	0	T	Masin01G0028000.1	Masin01G0028000	NA	CDS	NONSYNONYMOUS	K/M	277	0.08	3.36	377	novel	TOLERATED
chr01	6914517	chr01:6914517	G	32	8	0.2	12	8	0	A	Masin01G0028000.1	Masin01G0028000	NA	CDS	NONSYNONYMOUS	A/T	349	0.03	3.36	366	novel	DELETERIOUS
chr01	6914535	chr01:6914535	T	34	4	0.105263	15	4	0	G	Masin01G0028000.1	Masin01G0028000	NA	CDS	NONSYNONYMOUS	C/G	355	0.62	3.36	202	novel	TOLERATED
chr01	6914544	chr01:6914544	C	30	4	0.117647	13	4	0	T	Masin01G0028000.1	Masin01G0028000	NA	CDS	NONSYNONYMOUS	R/C	358	0.01	3.37	199	novel	DELETERIOUS
chr01	6914775	chr01:6914775	G	34	4	0.105263	15	4	0	A	Masin01G0028000.1	Masin01G0028000	NA	CDS	NONSYNONYMOUS	D/N	385	0.02	3.41	50	novel	DELETERIOUS
chr01	6914945	chr01:6914945	G	33	3	0.0833333	15	3	0	A	Masin01G0028000.1	Masin01G0028000	NA	CDS	SYNONYMOUS	P/P	441	1	3.52	12	novel	SYNONYMOUS
chr01	6914947	chr01:6914947	G	35	1	0.0277778	17	1	0	A	Masin01G0028000.1	Masin01G0028000	NA	CDS	NONSYNONYMOUS	R/Q	442	0.02	3.44	13	novel	DELETERIOUS
chr01	6915152	chr01:6915152	C	32	8	0.2	12	8	0	T	Masin01G0028000.1	Masin01G0028000	NA	CDS	SYNONYMOUS	F/F	510	1	3.53	14	novel	SYNONYMOUS
chr01	6915195	chr01:6915195	G	33	5	0.131579	14	5	0	A	Masin01G0028000.1	Masin01G0028000	NA	CDS	NONSYNONYMOUS	A/T	525	0.05	3.61	13	novel	TOLERATED
chr01	6915236	chr01:6915236	T	35	1	0.0277778	17	1	0	C	Masin01G0028000.1	Masin01G0028000	NA	CDS	SYNONYMOUS	N/N	538	1	3.61	13	novel	SYNONYMOUS
chr01	6915290	chr01:6915290	C	34	2	0.0555556	16	2	0	T	Masin01G0028000.1	Masin01G0028000	NA	CDS	SYNONYMOUS	F/F	556	1	3.61	13	novel	SYNONYMOUS
chr01	6915309	chr01:6915309	G	30	4	0.117647	13	4	0	A	Masin01G0028000.1	Masin01G0028000	NA	CDS	NONSYNONYMOUS	E/K	563	0.22	3.61	13	novel	TOLERATED
chr01	6915965	chr01:6915965	G	36	2	0.0526316	17	2	0	A	Masin01G0028000.1	Masin01G0028000	NA	CDS	SYNONYMOUS	G/G	781	1	4.32	2	novel	SYNONYMOUS
chr01	6916046	chr01:6916046	C	37	1	0.0263158	18	1	0	G	Masin01G0028000.1	Masin01G0028000	NA	CDS	SYNONYMOUS	S/S	808	1	4.32	2	novel	SYNONYMOUS
chr01	6916064	chr01:6916064	A	32	2	0.0588235	15	2	0	G	Masin01G0028000.1	Masin01G0028000	NA	CDS	SYNONYMOUS	L/L	814	1	4.32	2	novel	SYNONYMOUS
chr01	6916172	chr01:6916172	A	29	5	0.147059	12	5	0	T	Masin01G0028000.1	Masin01G0028000	NA	CDS	SYNONYMOUS	L/L	850	1	4.32	1	novel	SYNONYMOUS
chr01	6947217	chr01:6947217	G	33	3	0.0833333	15	3	0	C	Masin01G0028200.1	Masin01G0028200	NA	CDS	SYNONYMOUS	P/P	56	1	3.24	303	novel	SYNONYMOUS
chr01	6967431	chr01:6967431	C	31	5	0.138889	13	5	0	T	Masin01G0028200.1	Masin01G0028200	NA	CDS	SYNONYMOUS	P/P	130	1	3.22	398	novel	SYNONYMOUS
chr01	6968519	chr01:6968519	G	33	1	0.0294118	16	1	0	A	Masin01G0028200.1	Masin01G0028200	NA	CDS	SYNONYMOUS	P/P	237	1	3.22	398	novel	SYNONYMOUS
chr01	6970152	chr01:6970152	A	34	4	0.105263	15	4	0	G	Masin01G0028300.1	Masin01G0028300	NA	CDS	SYNONYMOUS	F/F	262	1	2.71	38	novel	SYNONYMOUS
chr01	6970213	chr01:6970213	G	31	3	0.0882353	14	3	0	A	Masin01G0028300.1	Masin01G0028300	NA	CDS	NONSYNONYMOUS	P/L	242	0.06	2.74	37	novel	TOLERATED
chr01	6970233	chr01:6970233	C	36	2	0.0526316	17	2	0	T	Masin01G0028300.1	Masin01G0028300	NA	CDS	SYNONYMOUS	P/P	235	1	2.74	37	novel	SYNONYMOUS
chr01	6970243	chr01:6970243	G	33	1	0.0294118	16	1	0	A	Masin01G0028300.1	Masin01G0028300	NA	CDS	NONSYNONYMOUS	S/L	232	0.19	2.72	36	novel	TOLERATED
chr01	6970479	chr01:6970479	A	31	5	0.138889	13	5	0	G	Masin01G0028300.1	Masin01G0028300	NA	CDS	SYNONYMOUS	P/P	153	1	2.73	36	novel	SYNONYMOUS
chr01	6970559	chr01:6970559	C	32	2	0.0588235	15	2	0	T	Masin01G0028300.1	Masin01G0028300	NA	CDS	NONSYNONYMOUS	A/T	127	1	2.78	37	novel	TOLERATED
chr01	6970578	chr01:6970578	G	34	2	0.0555556	16	2	0	A	Masin01G0028300.1	Masin01G0028300	NA	CDS	SYNONYMOUS	I/I	120	1	2.7	44	novel	SYNONYMOUS
chr01	6970618	chr01:6970618	C	36	2	0.0526316	17	2	0	G	Masin01G0028300.1	Masin01G0028300	NA	CDS	NONSYNONYMOUS	G/A	107	0.09	2.7	44	novel	TOLERATED
chr01	6970698	chr01:6970698	G	32	4	0.111111	14	4	0	A	Masin01G0028300.1	Masin01G0028300	NA	CDS	SYNONYMOUS	F/F	80	0.13	2.7	44	novel	SYNONYMOUS
chr01	6971553	chr01:6971553	G	30	4	0.117647	13	4	0	C	Masin01G0028300.1	Masin01G0028300	NA	CDS	NONSYNONYMOUS	A/G	25	0.1	2.7	44	novel	TOLERATED
chr01	7017171	chr01:7017171	A	34	2	0.0555556	16	2	0	G	Masin01G0028400.1	Masin01G0028400	NA	CDS	NONSYNONYMOUS	D/G	86	0.15	3.92	182	novel	TOLERATED
chr01	7017172	chr01:7017172	C	30	4	0.117647	13	4	0	T	Masin01G0028400.1	Masin01G0028400	NA	CDS	SYNONYMOUS	D/D	86	0.91	3.92	182	novel	SYNONYMOUS
chr01	7018604	chr01:7018604	T	34	2	0.0555556	16	2	0	A	Masin01G0028400.1	Masin01G0028400	NA	CDS	SYNONYMOUS	A/A	219	1	3.79	200	novel	SYNONYMOUS
chr01	7022171	chr01:7022171	C	34	2	0.0555556	16	2	0	T	Masin01G0028400.1	Masin01G0028400	NA	CDS	NONSYNONYMOUS	A/V	306	0.07	3.79	214	novel	TOLERATED
chr01	7022564	chr01:7022564	T	15	21	0.583333	3	9	6	G	Masin01G0028400.1	Masin01G0028400	NA	CDS	SYNONYMOUS	G/G	381	1	3.81	210	novel	SYNONYMOUS
chr01	7022769	chr01:7022769	C	36	2	0.0526316	17	2	0	G	Masin01G0028400.1	Masin01G0028400	NA	CDS	SYNONYMOUS	L/L	423	1	3.78	213	novel	SYNONYMOUS
chr01	7023451	chr01:7023451	C	37	1	0.0263158	18	1	0	T	Masin01G0028400.1	Masin01G0028400	NA	CDS	SYNONYMOUS	T/T	569	1	3.78	225	novel	SYNONYMOUS
chr01	7024877	chr01:7024877	G	31	3	0.0882353	14	3	0	A	Masin01G0028400.1	Masin01G0028400	NA	CDS	SYNONYMOUS	P/P	628	1	3.82	210	novel	SYNONYMOUS
chr01	7110652	chr01:7110652	C	24	12	0.333333	6	12	0	T	Masin01G0028500.1	Masin01G0028500	NA	CDS	NONSYNONYMOUS	G/E	14	0	3.35	47	novel	DELETERIOUS
chr01	7110672	chr01:7110672	A	24	14	0.368421	5	14	0	G	Masin01G0028500.1	Masin01G0028500	NA	CDS	SYNONYMOUS	F/F	7	1	3.35	47	novel	SYNONYMOUS
chr01	7153176	chr01:7153176	G	31	5	0.138889	13	5	0	A	Masin01G0028600.1	Masin01G0028600	NA	CDS	SYNONYMOUS	S/S	758	1	4.32	64	novel	SYNONYMOUS
chr01	7252580	chr01:7252580	G	32	2	0.0588235	15	2	0	C	Masin01G0028700.1	Masin01G0028700	NA	CDS	SYNONYMOUS	G/G	153	1	4.32	2	novel	SYNONYMOUS
chr01	7259790	chr01:7259790	C	32	4	0.111111	14	4	0	T	Masin01G0028700.1	Masin01G0028700	NA	CDS	SYNONYMOUS	Q/Q	53	1	4.32	1	novel	SYNONYMOUS
chr01	7263651	chr01:7263651	A	25	9	0.264706	8	9	0	T	Masin01G0028800.1	Masin01G0028800	NA	CDS	SYNONYMOUS	S/S	235	NA	NA	NA	novel	SYNONYMOUS
chr01	7263762	chr01:7263762	G	28	8	0.222222	10	8	0	A	Masin01G0028800.1	Masin01G0028800	NA	CDS	SYNONYMOUS	S/S	198	NA	NA	NA	novel	SYNONYMOUS
chr01	7264083	chr01:7264083	G	28	8	0.222222	10	8	0	A	Masin01G0028800.1	Masin01G0028800	NA	CDS	SYNONYMOUS	P/P	91	NA	NA	NA	novel	SYNONYMOUS
chr01	7264440	chr01:7264440	C	38	2	0.05	18	2	0	T	Masin01G0028800.1	Masin01G0028800	NA	CDS	SYNONYMOUS	G/G	17	NA	NA	NA	novel	SYNONYMOUS
chr01	7264476	chr01:7264476	G	30	6	0.166667	12	6	0	A	Masin01G0028800.1	Masin01G0028800	NA	CDS	SYNONYMOUS	F/F	5	NA	NA	NA	novel	SYNONYMOUS
chr01	7264699	chr01:7264699	C	34	6	0.15	14	6	0	T	Masin01G0028900.1	Masin01G0028900	NA	CDS	SYNONYMOUS	*/*	137	NA	NA	NA	novel	SYNONYMOUS
chr01	7264846	chr01:7264846	C	31	3	0.0882353	14	3	0	T	Masin01G0028900.1	Masin01G0028900	NA	CDS	SYNONYMOUS	G/G	88	NA	NA	NA	novel	SYNONYMOUS
chr01	7299045	chr01:7299045	G	27	13	0.325	8	11	1	A	Masin01G0029100.1	Masin01G0029100	NA	CDS	SYNONYMOUS	P/P	583	NA	NA	NA	novel	SYNONYMOUS
chr01	7315747	chr01:7315747	C	37	5	0.119048	16	5	0	T	Masin01G0029100.1	Masin01G0029100	NA	CDS	SYNONYMOUS	L/L	553	NA	NA	NA	novel	SYNONYMOUS
chr01	7316112	chr01:7316112	G	33	5	0.131579	14	5	0	T	Masin01G0029100.1	Masin01G0029100	NA	CDS	SYNONYMOUS	R/R	485	NA	NA	NA	novel	SYNONYMOUS
chr01	7321031	chr01:7321031	C	34	2	0.0555556	16	2	0	T	Masin01G0029100.1	Masin01G0029100	NA	CDS	SYNONYMOUS	K/K	229	NA	NA	NA	novel	SYNONYMOUS
chr01	7321166	chr01:7321166	C	33	3	0.0833333	15	3	0	T	Masin01G0029100.1	Masin01G0029100	NA	CDS	SYNONYMOUS	L/L	184	NA	NA	NA	novel	SYNONYMOUS
chr01	7321187	chr01:7321187	G	33	1	0.0294118	16	1	0	T	Masin01G0029100.1	Masin01G0029100	NA	CDS	SYNONYMOUS	T/T	177	NA	NA	NA	novel	SYNONYMOUS
chr01	7321244	chr01:7321244	A	36	2	0.0526316	17	2	0	C	Masin01G0029100.1	Masin01G0029100	NA	CDS	SYNONYMOUS	L/L	158	NA	NA	NA	novel	SYNONYMOUS
chr01	7321367	chr01:7321367	C	31	5	0.138889	13	5	0	T	Masin01G0029100.1	Masin01G0029100	NA	CDS	SYNONYMOUS	E/E	117	NA	NA	NA	novel	SYNONYMOUS
chr01	7332538	chr01:7332538	A	14	24	0.631579	2	10	7	G	Masin01G0029200.1	Masin01G0029200	NA	CDS	NONSYNONYMOUS	W/R	874	0.35	2.85	321	novel	TOLERATED
chr01	7332605	chr01:7332605	G	34	4	0.105263	15	4	0	C	Masin01G0029200.1	Masin01G0029200	NA	CDS	NONSYNONYMOUS	D/E	851	0.75	2.76	356	novel	TOLERATED
chr01	7332635	chr01:7332635	T	15	23	0.605263	2	11	6	G	Masin01G0029200.1	Masin01G0029200	NA	CDS	SYNONYMOUS	A/A	841	1	2.73	365	novel	SYNONYMOUS
chr01	7332683	chr01:7332683	G	22	16	0.421053	5	12	2	A	Masin01G0029200.1	Masin01G0029200	NA	CDS	SYNONYMOUS	L/L	825	1	2.68	394	novel	SYNONYMOUS
chr01	7333596	chr01:7333596	C	34	2	0.0555556	16	2	0	T	Masin01G0029200.1	Masin01G0029200	NA	CDS	NONSYNONYMOUS	R/Q	680	0	2.67	398	novel	DELETERIOUS
chr01	7333601	chr01:7333601	A	34	4	0.105263	15	4	0	G	Masin01G0029200.1	Masin01G0029200	NA	CDS	SYNONYMOUS	I/I	678	1	2.67	398	novel	SYNONYMOUS
chr01	7334359	chr01:7334359	G	34	6	0.15	14	6	0	A	Masin01G0029200.1	Masin01G0029200	NA	CDS	SYNONYMOUS	N/N	599	1	2.67	397	novel	SYNONYMOUS
chr01	7340376	chr01:7340376	C	18	18	0.5	4	10	4	G	Masin01G0029200.1	Masin01G0029200	NA	CDS	NONSYNONYMOUS	W/S	362	0.36	2.67	399	novel	TOLERATED
chr01	7346970	chr01:7346970	C	30	4	0.117647	13	4	0	A	Masin01G0029200.1	Masin01G0029200	NA	CDS	NONSYNONYMOUS	G/V	211	0.01	2.75	24	novel	DELETERIOUS
chr01	7347072	chr01:7347072	A	35	1	0.0277778	17	1	0	T	Masin01G0029200.1	Masin01G0029200	NA	CDS	NONSYNONYMOUS	L/Q	177	0	2.76	21	novel	DELETERIOUS
chr01	7347128	chr01:7347128	T	30	6	0.166667	12	6	0	C	Masin01G0029200.1	Masin01G0029200	NA	CDS	SYNONYMOUS	P/P	158	1	2.78	20	novel	SYNONYMOUS
chr01	7347496	chr01:7347496	G	41	1	0.0238095	20	1	0	C	Masin01G0029200.1	Masin01G0029200	NA	CDS	NONSYNONYMOUS	T/S	141	1	2.77	20	novel	TOLERATED
chr01	7347555	chr01:7347555	A	28	8	0.222222	11	6	1	G	Masin01G0029200.1	Masin01G0029200	NA	CDS	SYNONYMOUS	I/I	121	1	2.77	20	novel	SYNONYMOUS
chr01	7347891	chr01:7347891	T	35	1	0.0277778	17	1	0	A	Masin01G0029200.1	Masin01G0029200	NA	CDS	NONSYNONYMOUS	I/F	67	0	2.76	21	novel	DELETERIOUS
chr01	7347900	chr01:7347900	T	32	2	0.0588235	15	2	0	A	Masin01G0029200.1	Masin01G0029200	NA	CDS	NONSYNONYMOUS	N/Y	64	0	2.78	20	novel	DELETERIOUS
chr01	7347930	chr01:7347930	G	34	2	0.0555556	16	2	0	C	Masin01G0029200.1	Masin01G0029200	NA	CDS	NONSYNONYMOUS	P/A	54	1	2.76	21	novel	TOLERATED
chr01	7347957	chr01:7347957	G	38	2	0.05	18	2	0	A	Masin01G0029200.1	Masin01G0029200	NA	CDS	NONSYNONYMOUS	L/F	45	0	2.76	21	novel	DELETERIOUS
chr01	7348012	chr01:7348012	A	35	5	0.125	15	5	0	T	Masin01G0029200.1	Masin01G0029200	NA	CDS	SYNONYMOUS	L/L	26	0.34	2.76	21	novel	SYNONYMOUS
chr01	7348088	chr01:7348088	A	33	1	0.0294118	16	1	0	G	Masin01G0029200.1	Masin01G0029200	NA	CDS	START-LOST	M/T	1	0.01	3.38	5	novel	DELETERIOUS
chr01	7367582	chr01:7367582	G	34	4	0.105263	15	4	0	A	Masin01G0029300.1	Masin01G0029300	NA	CDS	SYNONYMOUS	I/I	69	1	4.32	1	novel	SYNONYMOUS
chr01	7377263	chr01:7377263	A	31	3	0.0882353	14	3	0	G	Masin01G0029700.1	Masin01G0029700	NA	CDS	SYNONYMOUS	T/T	396	NA	NA	NA	novel	SYNONYMOUS
chr01	7381331	chr01:7381331	G	30	4	0.117647	13	4	0	A	Masin01G0029700.1	Masin01G0029700	NA	CDS	SYNONYMOUS	T/T	208	NA	NA	NA	novel	SYNONYMOUS
chr01	7395467	chr01:7395467	G	38	4	0.0952381	17	4	0	A	Masin01G0029700.1	Masin01G0029700	NA	CDS	SYNONYMOUS	L/L	24	NA	NA	NA	novel	SYNONYMOUS
chr01	7461891	chr01:7461891	C	31	5	0.138889	13	5	0	T	Masin01G0030200.1	Masin01G0030200	NA	CDS	NONSYNONYMOUS	S/N	209	0.12	3.25	386	novel	TOLERATED
chr01	7461935	chr01:7461935	A	30	4	0.117647	13	4	0	G	Masin01G0030200.1	Masin01G0030200	NA	CDS	SYNONYMOUS	S/S	194	1	3.26	400	novel	SYNONYMOUS
chr01	7461962	chr01:7461962	C	35	5	0.125	15	5	0	G	Masin01G0030200.1	Masin01G0030200	NA	CDS	NONSYNONYMOUS	L/F	185	0	3.26	399	novel	DELETERIOUS
chr01	7462058	chr01:7462058	T	32	4	0.111111	14	4	0	A	Masin01G0030200.1	Masin01G0030200	NA	CDS	SYNONYMOUS	I/I	153	0.2	3.26	400	novel	SYNONYMOUS
chr01	7463062	chr01:7463062	A	33	7	0.175	13	7	0	G	Masin01G0030200.1	Masin01G0030200	NA	CDS	SYNONYMOUS	I/I	81	1	3.26	400	novel	SYNONYMOUS
chr01	7463089	chr01:7463089	G	37	5	0.119048	16	5	0	A	Masin01G0030200.1	Masin01G0030200	NA	CDS	SYNONYMOUS	D/D	72	1	3.26	400	novel	SYNONYMOUS
chr01	7463109	chr01:7463109	C	27	11	0.289474	8	11	0	T	Masin01G0030200.1	Masin01G0030200	NA	CDS	NONSYNONYMOUS	A/T	66	0	3.26	400	novel	DELETERIOUS
chr01	7463512	chr01:7463512	T	39	1	0.025	19	1	0	C	Masin01G0030300.1	Masin01G0030300	NA	CDS	NONSYNONYMOUS	M/V	375	0	2.72	64	novel	DELETERIOUS
chr01	7463605	chr01:7463605	C	29	7	0.194444	11	7	0	T	Masin01G0030300.1	Masin01G0030300	NA	CDS	NONSYNONYMOUS	V/M	344	0	2.72	64	novel	DELETERIOUS
chr01	7464333	chr01:7464333	T	29	5	0.147059	12	5	0	A	Masin01G0030300.1	Masin01G0030300	NA	CDS	NONSYNONYMOUS	R/W	289	0	2.72	64	novel	DELETERIOUS
chr01	7464343	chr01:7464343	A	31	5	0.138889	13	5	0	T	Masin01G0030300.1	Masin01G0030300	NA	CDS	SYNONYMOUS	A/A	285	0.47	2.75	63	novel	SYNONYMOUS
chr01	7464366	chr01:7464366	C	33	5	0.131579	14	5	0	T	Masin01G0030300.1	Masin01G0030300	NA	CDS	NONSYNONYMOUS	V/M	278	0.01	2.75	63	novel	DELETERIOUS
chr01	7464407	chr01:7464407	C	33	5	0.131579	14	5	0	T	Masin01G0030300.1	Masin01G0030300	NA	CDS	NONSYNONYMOUS	R/Q	264	0.56	2.72	64	novel	TOLERATED
chr01	7464949	chr01:7464949	T	29	7	0.194444	11	7	0	A	Masin01G0030300.1	Masin01G0030300	NA	CDS	SYNONYMOUS	I/I	251	0.63	2.72	64	novel	SYNONYMOUS
chr01	7465081	chr01:7465081	A	32	4	0.111111	14	4	0	G	Masin01G0030300.1	Masin01G0030300	NA	CDS	SYNONYMOUS	D/D	207	1	2.72	64	novel	SYNONYMOUS
chr01	7465653	chr01:7465653	G	29	5	0.147059	12	5	0	T	Masin01G0030300.1	Masin01G0030300	NA	CDS	NONSYNONYMOUS	P/T	17	0.4	2.79	49	novel	TOLERATED
chr01	7465672	chr01:7465672	A	31	3	0.0882353	14	3	0	G	Masin01G0030300.1	Masin01G0030300	NA	CDS	SYNONYMOUS	F/F	10	1	3.02	23	novel	SYNONYMOUS
chr01	7471458	chr01:7471458	A	37	1	0.0263158	18	1	0	G	Masin01G0030400.1	Masin01G0030400	NA	CDS	NONSYNONYMOUS	L/S	652	0	2.68	183	novel	DELETERIOUS
chr01	7471552	chr01:7471552	A	28	6	0.176471	11	6	0	G	Masin01G0030400.1	Masin01G0030400	NA	CDS	NONSYNONYMOUS	S/P	621	0.58	2.67	192	novel	TOLERATED
chr01	7471703	chr01:7471703	G	30	6	0.166667	12	6	0	A	Masin01G0030400.1	Masin01G0030400	NA	CDS	SYNONYMOUS	C/C	570	1	2.63	217	novel	SYNONYMOUS
chr01	7473086	chr01:7473086	C	30	6	0.166667	12	6	0	T	Masin01G0030400.1	Masin01G0030400	NA	CDS	SYNONYMOUS	K/K	393	1	2.63	217	novel	SYNONYMOUS
chr01	7474841	chr01:7474841	C	32	2	0.0588235	15	2	0	G	Masin01G0030400.1	Masin01G0030400	NA	CDS	NONSYNONYMOUS	G/R	161	0.92	2.63	217	novel	TOLERATED
chr01	7474880	chr01:7474880	G	33	1	0.0294118	16	1	0	T	Masin01G0030400.1	Masin01G0030400	NA	CDS	NONSYNONYMOUS	L/I	148	0.5	2.66	216	novel	TOLERATED
chr01	7474920	chr01:7474920	T	32	4	0.111111	14	4	0	C	Masin01G0030400.1	Masin01G0030400	NA	CDS	SYNONYMOUS	S/S	134	1	2.64	198	novel	SYNONYMOUS
chr01	7475079	chr01:7475079	G	30	4	0.117647	13	4	0	T	Masin01G0030400.1	Masin01G0030400	NA	CDS	SYNONYMOUS	I/I	81	0.14	2.63	216	novel	SYNONYMOUS
chr01	7483210	chr01:7483210	T	36	2	0.0526316	17	2	0	C	Masin01G0030500.1	Masin01G0030500	NA	CDS	SYNONYMOUS	P/P	1265	1	4.32	3	novel	SYNONYMOUS
chr01	7483276	chr01:7483276	A	34	2	0.0555556	16	2	0	G	Masin01G0030500.2	Masin01G0030500	NA	CDS	SYNONYMOUS	D/D	601	0.87	2.63	284	novel	SYNONYMOUS
chr01	7483329	chr01:7483329	T	37	1	0.0263158	18	1	0	C	Masin01G0030500.2	Masin01G0030500	NA	CDS	NONSYNONYMOUS	R/G	584	0.06	2.63	284	novel	TOLERATED
chr01	7483357	chr01:7483357	C	30	4	0.117647	13	4	0	T	Masin01G0030500.2	Masin01G0030500	NA	CDS	SYNONYMOUS	V/V	574	0.85	2.63	284	novel	SYNONYMOUS
chr01	7485012	chr01:7485012	A	34	2	0.0555556	16	2	0	G	Masin01G0030500.1	Masin01G0030500	NA	CDS	SYNONYMOUS	I/I	1128	1	4.32	3	novel	SYNONYMOUS
chr01	7485033	chr01:7485033	G	36	2	0.0526316	17	2	0	A	Masin01G0030500.1	Masin01G0030500	NA	CDS	SYNONYMOUS	H/H	1121	1	4.32	3	novel	SYNONYMOUS
chr01	7485087	chr01:7485087	C	31	3	0.0882353	14	3	0	G	Masin01G0030500.2	Masin01G0030500	NA	CDS	NONSYNONYMOUS	W/C	441	0.01	2.63	284	novel	DELETERIOUS
chr01	7486992	chr01:7486992	A	34	2	0.0555556	16	2	0	C	Masin01G0030500.2	Masin01G0030500	NA	CDS	NONSYNONYMOUS	F/V	299	0.34	2.64	272	novel	TOLERATED
chr01	7489565	chr01:7489565	T	33	1	0.0294118	16	1	0	G	Masin01G0030500.2	Masin01G0030500	NA	CDS	NONSYNONYMOUS	Q/H	272	0.11	2.7	221	novel	TOLERATED
chr01	7489881	chr01:7489881	T	32	2	0.0588235	15	2	0	C	Masin01G0030500.2	Masin01G0030500	NA	CDS	NONSYNONYMOUS	H/R	167	0.54	2.65	277	novel	TOLERATED
chr01	7490142	chr01:7490142	T	34	2	0.0555556	16	2	0	G	Masin01G0030500.2	Masin01G0030500	NA	CDS	NONSYNONYMOUS	N/T	80	0.03	2.64	280	novel	DELETERIOUS
chr01	7490362	chr01:7490362	A	31	3	0.0882353	14	3	0	G	Masin01G0030500.2	Masin01G0030500	NA	CDS	NONSYNONYMOUS	F/L	7	0.72	2.85	42	novel	TOLERATED
chr01	7490377	chr01:7490377	T	32	2	0.0588235	15	2	0	A	Masin01G0030500.2	Masin01G0030500	NA	CDS	NONSYNONYMOUS	M/L	2	0.04	3.1	18	novel	DELETERIOUS
chr01	7534612	chr01:7534612	G	32	6	0.157895	13	6	0	A	Masin01G0030700.2	Masin01G0030700	NA	CDS	NONSYNONYMOUS	S/L	284	0.01	3.25	398	novel	DELETERIOUS
chr01	7534618	chr01:7534618	C	36	2	0.0526316	17	2	0	T	Masin01G0030700.2	Masin01G0030700	NA	CDS	NONSYNONYMOUS	C/Y	282	0.02	3.2	308	novel	DELETERIOUS
chr01	7534618	chr01:7534618	C	36	2	0.0526316	17	2	0	T	Masin01G0030700.1	Masin01G0030700	NA	CDS	NONSYNONYMOUS	C/Y	583	0.05	2.69	214	novel	TOLERATED
chr01	7534654	chr01:7534654	G	37	3	0.075	17	3	0	A	Masin01G0030700.1	Masin01G0030700	NA	CDS	NONSYNONYMOUS	T/M	571	0	2.69	272	novel	DELETERIOUS
chr01	7535086	chr01:7535086	G	35	3	0.0789474	16	3	0	T	Masin01G0030700.4	Masin01G0030700	NA	CDS	NONSYNONYMOUS	T/N	554	0.41	2.65	293	novel	TOLERATED
chr01	7535151	chr01:7535151	C	37	3	0.075	17	3	0	T	Masin01G0030700.1	Masin01G0030700	NA	CDS	SYNONYMOUS	S/S	526	1	2.69	272	novel	SYNONYMOUS
chr01	7535576	chr01:7535576	G	24	10	0.294118	7	10	0	A	Masin01G0030700.1	Masin01G0030700	NA	CDS	SYNONYMOUS	Y/Y	446	1	2.69	272	novel	SYNONYMOUS
chr01	7537467	chr01:7537467	A	32	2	0.0588235	15	2	0	C	Masin01G0030700.1	Masin01G0030700	NA	CDS	SYNONYMOUS	A/A	300	1	2.68	264	novel	SYNONYMOUS
chr01	7537543	chr01:7537543	T	32	2	0.0588235	15	2	0	C	Masin01G0030700.1	Masin01G0030700	NA	CDS	NONSYNONYMOUS	N/S	275	0.44	2.75	105	novel	TOLERATED
chr01	7540651	chr01:7540651	A	25	11	0.305556	7	11	0	G	Masin01G0030700.1	Masin01G0030700	NA	CDS	SYNONYMOUS	T/T	269	1	2.71	205	novel	SYNONYMOUS
chr01	7540726	chr01:7540726	G	30	12	0.285714	9	12	0	A	Masin01G0030700.1	Masin01G0030700	NA	CDS	SYNONYMOUS	Y/Y	244	1	2.69	271	novel	SYNONYMOUS
chr01	7540740	chr01:7540740	T	40	2	0.047619	19	2	0	G	Masin01G0030700.1	Masin01G0030700	NA	CDS	SYNONYMOUS	R/R	240	1	2.69	271	novel	SYNONYMOUS
chr01	7540741	chr01:7540741	C	27	11	0.289474	8	11	0	T	Masin01G0030700.1	Masin01G0030700	NA	CDS	SYNONYMOUS	L/L	239	0.42	2.69	271	novel	SYNONYMOUS
chr01	7540821	chr01:7540821	G	25	11	0.305556	7	11	0	A	Masin01G0030700.1	Masin01G0030700	NA	CDS	SYNONYMOUS	L/L	213	1	2.69	272	novel	SYNONYMOUS
chr01	7540886	chr01:7540886	A	27	9	0.25	9	9	0	G	Masin01G0030700.1	Masin01G0030700	NA	CDS	NONSYNONYMOUS	L/P	191	0.01	2.69	270	novel	DELETERIOUS
chr01	7540886	chr01:7540886	A	27	9	0.25	9	9	0	G	Masin01G0030700.3	Masin01G0030700	NA	CDS	NONSYNONYMOUS	L/P	191	0.05	2.63	77	novel	TOLERATED
chr01	7540943	chr01:7540943	G	34	2	0.0555556	16	2	0	A	Masin01G0030700.4	Masin01G0030700	NA	CDS	NONSYNONYMOUS	A/V	172	0.06	2.66	291	novel	TOLERATED
chr01	7541245	chr01:7541245	G	35	3	0.0789474	16	3	0	T	Masin01G0030700.1	Masin01G0030700	NA	CDS	SYNONYMOUS	S/S	71	0.08	2.69	271	novel	SYNONYMOUS
chr01	7541350	chr01:7541350	C	38	4	0.0952381	17	4	0	T	Masin01G0030700.1	Masin01G0030700	NA	CDS	SYNONYMOUS	E/E	36	0.23	2.69	231	novel	SYNONYMOUS
chr01	7570394	chr01:7570394	T	35	5	0.125	15	5	0	C	Masin01G0030800.1	Masin01G0030800	NA	CDS	NONSYNONYMOUS	Q/R	632	0.62	2.67	279	novel	TOLERATED
chr01	7570404	chr01:7570404	A	36	4	0.1	16	4	0	G	Masin01G0030800.1	Masin01G0030800	NA	CDS	NONSYNONYMOUS	Y/H	629	0.53	2.66	272	novel	TOLERATED
chr01	7570473	chr01:7570473	G	33	5	0.131579	14	5	0	C	Masin01G0030800.1	Masin01G0030800	NA	CDS	NONSYNONYMOUS	P/A	606	0.14	2.66	296	novel	TOLERATED
chr01	7570487	chr01:7570487	G	36	6	0.142857	15	6	0	A	Masin01G0030800.1	Masin01G0030800	NA	CDS	NONSYNONYMOUS	S/L	601	0.13	2.66	296	novel	TOLERATED
chr01	7570510	chr01:7570510	C	36	4	0.1	16	4	0	T	Masin01G0030800.1	Masin01G0030800	NA	CDS	SYNONYMOUS	R/R	593	0.04	2.66	296	novel	SYNONYMOUS
chr01	7570543	chr01:7570543	T	29	13	0.309524	8	13	0	C	Masin01G0030800.1	Masin01G0030800	NA	CDS	SYNONYMOUS	Q/Q	582	1	2.66	296	novel	SYNONYMOUS
chr01	7570564	chr01:7570564	G	35	3	0.0789474	16	3	0	A	Masin01G0030800.1	Masin01G0030800	NA	CDS	SYNONYMOUS	H/H	575	1	2.66	296	novel	SYNONYMOUS
chr01	7570612	chr01:7570612	C	34	4	0.105263	15	4	0	T	Masin01G0030800.1	Masin01G0030800	NA	CDS	SYNONYMOUS	S/S	559	0.08	2.66	296	novel	SYNONYMOUS
chr01	7571417	chr01:7571417	C	37	3	0.075	17	3	0	T	Masin01G0030800.1	Masin01G0030800	NA	CDS	SYNONYMOUS	A/A	537	1	2.67	287	novel	SYNONYMOUS
chr01	7571418	chr01:7571418	G	38	2	0.05	18	2	0	A	Masin01G0030800.1	Masin01G0030800	NA	CDS	NONSYNONYMOUS	A/V	537	0.43	2.67	287	novel	TOLERATED
chr01	7571451	chr01:7571451	C	32	6	0.157895	13	6	0	T	Masin01G0030800.1	Masin01G0030800	NA	CDS	NONSYNONYMOUS	R/Q	526	0.7	2.66	296	novel	TOLERATED
chr01	7572828	chr01:7572828	T	31	3	0.0882353	14	3	0	C	Masin01G0030800.1	Masin01G0030800	NA	CDS	SYNONYMOUS	Q/Q	348	1	2.66	295	novel	SYNONYMOUS
chr01	7572842	chr01:7572842	T	34	2	0.0555556	16	2	0	C	Masin01G0030800.1	Masin01G0030800	NA	CDS	NONSYNONYMOUS	M/V	344	0.1	2.66	296	novel	TOLERATED
chr01	7572882	chr01:7572882	C	20	16	0.444444	2	16	0	A	Masin01G0030800.1	Masin01G0030800	NA	CDS	NONSYNONYMOUS	W/C	330	0.05	2.66	296	novel	TOLERATED
chr01	7573216	chr01:7573216	T	37	5	0.119048	16	5	0	G	Masin01G0030800.1	Masin01G0030800	NA	CDS	NONSYNONYMOUS	K/Q	320	0.66	2.66	296	novel	TOLERATED
chr01	7573223	chr01:7573223	C	33	3	0.0833333	15	3	0	T	Masin01G0030800.1	Masin01G0030800	NA	CDS	SYNONYMOUS	K/K	317	1	2.66	296	novel	SYNONYMOUS
chr01	7573237	chr01:7573237	C	36	4	0.1	16	4	0	A	Masin01G0030800.1	Masin01G0030800	NA	CDS	NONSYNONYMOUS	A/S	313	1	2.66	296	novel	TOLERATED
chr01	7573785	chr01:7573785	G	20	16	0.444444	2	16	0	A	Masin01G0030800.1	Masin01G0030800	NA	CDS	SYNONYMOUS	V/V	257	0.77	2.66	291	novel	SYNONYMOUS
chr01	7573790	chr01:7573790	C	37	3	0.075	17	3	0	G	Masin01G0030800.1	Masin01G0030800	NA	CDS	NONSYNONYMOUS	V/L	256	0.03	2.66	292	novel	DELETERIOUS
chr01	7573794	chr01:7573794	A	36	4	0.1	16	4	0	G	Masin01G0030800.1	Masin01G0030800	NA	CDS	SYNONYMOUS	S/S	254	0.87	2.66	292	novel	SYNONYMOUS
chr01	7576833	chr01:7576833	T	33	1	0.0294118	16	1	0	C	Masin01G0030800.1	Masin01G0030800	NA	CDS	SYNONYMOUS	A/A	228	1	2.67	250	novel	SYNONYMOUS
chr01	7576840	chr01:7576840	A	30	4	0.117647	13	4	0	G	Masin01G0030800.1	Masin01G0030800	NA	CDS	NONSYNONYMOUS	V/A	226	1	2.68	233	novel	TOLERATED
chr01	7576978	chr01:7576978	G	33	3	0.0833333	15	3	0	A	Masin01G0030800.1	Masin01G0030800	NA	CDS	NONSYNONYMOUS	S/L	180	0	2.66	296	novel	DELETERIOUS
chr01	7576987	chr01:7576987	T	24	10	0.294118	8	8	1	C	Masin01G0030800.1	Masin01G0030800	NA	CDS	NONSYNONYMOUS	Q/R	177	0.05	2.66	296	novel	TOLERATED
chr01	7577025	chr01:7577025	C	22	16	0.421053	3	16	0	T	Masin01G0030800.1	Masin01G0030800	NA	CDS	SYNONYMOUS	T/T	164	1	2.66	289	novel	SYNONYMOUS
chr01	7577030	chr01:7577030	A	34	2	0.0555556	16	2	0	T	Masin01G0030800.1	Masin01G0030800	NA	CDS	NONSYNONYMOUS	F/I	163	0.19	2.65	284	novel	TOLERATED
chr01	7577057	chr01:7577057	G	34	4	0.105263	15	4	0	A	Masin01G0030800.1	Masin01G0030800	NA	CDS	NONSYNONYMOUS	H/Y	154	0	2.67	287	novel	DELETERIOUS
chr01	7577134	chr01:7577134	T	39	1	0.025	19	1	0	C	Masin01G0030800.1	Masin01G0030800	NA	CDS	NONSYNONYMOUS	D/G	128	0.06	2.66	294	novel	TOLERATED
chr01	7577171	chr01:7577171	C	21	15	0.416667	3	15	0	A	Masin01G0030800.1	Masin01G0030800	NA	CDS	NONSYNONYMOUS	V/L	116	0.07	2.68	289	novel	TOLERATED
chr01	7577225	chr01:7577225	T	27	11	0.289474	8	11	0	A	Masin01G0030800.1	Masin01G0030800	NA	CDS	NONSYNONYMOUS	N/Y	98	0.16	2.66	294	novel	TOLERATED
chr01	7577296	chr01:7577296	C	34	2	0.0555556	16	2	0	G	Masin01G0030800.1	Masin01G0030800	NA	CDS	NONSYNONYMOUS	S/T	74	0.31	2.66	292	novel	TOLERATED
chr01	7577304	chr01:7577304	T	33	3	0.0833333	15	3	0	A	Masin01G0030800.1	Masin01G0030800	NA	CDS	SYNONYMOUS	V/V	71	0.41	2.66	291	novel	SYNONYMOUS
chr01	7577307	chr01:7577307	A	21	13	0.382353	4	13	0	G	Masin01G0030800.1	Masin01G0030800	NA	CDS	SYNONYMOUS	D/D	70	1	2.66	291	novel	SYNONYMOUS
chr01	7577322	chr01:7577322	A	27	9	0.25	9	9	0	G	Masin01G0030800.1	Masin01G0030800	NA	CDS	SYNONYMOUS	G/G	65	1	2.66	292	novel	SYNONYMOUS
chr01	7599534	chr01:7599534	G	6	34	0.85	1	4	15	A	Masin01G0030900.1	Masin01G0030900	NA	CDS	SYNONYMOUS	P/P	5	NA	NA	NA	novel	SYNONYMOUS
chr01	7599609	chr01:7599609	G	34	2	0.0555556	16	2	0	A	Masin01G0030900.1	Masin01G0030900	NA	CDS	SYNONYMOUS	R/R	30	NA	NA	NA	novel	SYNONYMOUS
chr01	7599639	chr01:7599639	G	6	34	0.85	1	4	15	A	Masin01G0030900.1	Masin01G0030900	NA	CDS	SYNONYMOUS	T/T	40	NA	NA	NA	novel	SYNONYMOUS
chr01	7599660	chr01:7599660	C	28	6	0.176471	12	4	1	T	Masin01G0030900.1	Masin01G0030900	NA	CDS	SYNONYMOUS	D/D	47	NA	NA	NA	novel	SYNONYMOUS
chr01	7599699	chr01:7599699	G	29	7	0.194444	11	7	0	A	Masin01G0030900.1	Masin01G0030900	NA	CDS	SYNONYMOUS	S/S	60	NA	NA	NA	novel	SYNONYMOUS
chr01	7605205	chr01:7605205	G	37	5	0.119048	16	5	0	A	Masin01G0031000.3	Masin01G0031000	NA	CDS	SYNONYMOUS	D/D	297	0.9	3.31	399	novel	SYNONYMOUS
chr01	7605253	chr01:7605253	G	41	1	0.0238095	20	1	0	A	Masin01G0031000.1	Masin01G0031000	NA	CDS	SYNONYMOUS	S/S	588	0.25	2.69	240	novel	SYNONYMOUS
chr01	7605750	chr01:7605750	T	24	18	0.428571	3	18	0	C	Masin01G0031000.1	Masin01G0031000	NA	CDS	NONSYNONYMOUS	E/G	558	0.02	2.7	241	novel	DELETERIOUS
chr01	7605750	chr01:7605750	T	24	18	0.428571	3	18	0	C	Masin01G0031000.2	Masin01G0031000	NA	CDS	NONSYNONYMOUS	E/G	287	0.06	2.79	400	novel	TOLERATED
chr01	7605752	chr01:7605752	G	36	6	0.142857	15	6	0	A	Masin01G0031000.1	Masin01G0031000	NA	CDS	SYNONYMOUS	A/A	557	1	2.7	240	novel	SYNONYMOUS
chr01	7605767	chr01:7605767	A	36	4	0.1	16	4	0	G	Masin01G0031000.1	Masin01G0031000	NA	CDS	SYNONYMOUS	Y/Y	552	1	2.7	240	novel	SYNONYMOUS
chr01	7605780	chr01:7605780	T	41	1	0.0238095	20	1	0	A	Masin01G0031000.3	Masin01G0031000	NA	CDS	NONSYNONYMOUS	N/I	241	0.04	3.29	400	novel	DELETERIOUS
chr01	7605780	chr01:7605780	T	41	1	0.0238095	20	1	0	A	Masin01G0031000.2	Masin01G0031000	NA	CDS	NONSYNONYMOUS	N/I	277	0.05	2.79	400	novel	TOLERATED
chr01	7605818	chr01:7605818	A	41	1	0.0238095	20	1	0	G	Masin01G0031000.1	Masin01G0031000	NA	CDS	SYNONYMOUS	F/F	535	1	2.7	241	novel	SYNONYMOUS
chr01	7605842	chr01:7605842	G	38	2	0.05	18	2	0	A	Masin01G0031000.1	Masin01G0031000	NA	CDS	SYNONYMOUS	S/S	527	1	2.7	241	novel	SYNONYMOUS
chr01	7605869	chr01:7605869	T	35	5	0.125	15	5	0	A	Masin01G0031000.1	Masin01G0031000	NA	CDS	SYNONYMOUS	P/P	518	1	2.7	241	novel	SYNONYMOUS
chr01	7606380	chr01:7606380	G	39	1	0.025	19	1	0	A	Masin01G0031000.1	Masin01G0031000	NA	CDS	SYNONYMOUS	H/H	461	1	2.7	241	novel	SYNONYMOUS
chr01	7606389	chr01:7606389	A	41	1	0.0238095	20	1	0	G	Masin01G0031000.1	Masin01G0031000	NA	CDS	SYNONYMOUS	L/L	458	1	2.7	241	novel	SYNONYMOUS
chr01	7606796	chr01:7606796	C	31	3	0.0882353	14	3	0	T	Masin01G0031000.1	Masin01G0031000	NA	CDS	SYNONYMOUS	R/R	379	1	2.7	240	novel	SYNONYMOUS
chr01	7608192	chr01:7608192	T	36	6	0.142857	15	6	0	C	Masin01G0031000.1	Masin01G0031000	NA	CDS	SYNONYMOUS	E/E	349	0.45	2.7	241	novel	SYNONYMOUS
chr01	7608215	chr01:7608215	C	22	12	0.352941	5	12	0	T	Masin01G0031000.3	Masin01G0031000	NA	CDS	NONSYNONYMOUS	A/T	35	0.14	3.29	398	novel	TOLERATED
chr01	7608227	chr01:7608227	C	38	4	0.0952381	17	4	0	A	Masin01G0031000.1	Masin01G0031000	NA	CDS	NONSYNONYMOUS	G/C	338	0.01	2.67	235	novel	DELETERIOUS
chr01	7608252	chr01:7608252	A	24	16	0.4	4	16	0	G	Masin01G0031000.1	Masin01G0031000	NA	CDS	SYNONYMOUS	D/D	329	1	2.71	164	novel	SYNONYMOUS
chr01	7608428	chr01:7608428	T	35	5	0.125	15	5	0	C	Masin01G0031000.1	Masin01G0031000	NA	CDS	SYNONYMOUS	S/S	312	0.71	2.68	203	novel	SYNONYMOUS
chr01	7608461	chr01:7608461	A	32	10	0.238095	11	10	0	T	Masin01G0031100.1	Masin01G0031100	NA	CDS	SYNONYMOUS	A/A	32	NA	NA	NA	novel	SYNONYMOUS
chr01	7608461	chr01:7608461	A	32	10	0.238095	11	10	0	T	Masin01G0031000.1	Masin01G0031000	NA	CDS	SYNONYMOUS	A/A	301	0.51	2.68	227	novel	SYNONYMOUS
chr01	7613147	chr01:7613147	G	39	1	0.025	19	1	0	T	Masin01G0031000.1	Masin01G0031000	NA	CDS	NONSYNONYMOUS	T/K	270	0.15	2.69	200	novel	TOLERATED
chr01	7613150	chr01:7613150	T	34	4	0.105263	15	4	0	C	Masin01G0031000.1	Masin01G0031000	NA	CDS	NONSYNONYMOUS	N/S	269	1	2.7	208	novel	TOLERATED
chr01	7613212	chr01:7613212	T	14	24	0.631579	0	14	5	A	Masin01G0031000.1	Masin01G0031000	NA	CDS	SYNONYMOUS	I/I	248	0.54	2.68	232	novel	SYNONYMOUS
chr01	7613449	chr01:7613449	C	29	5	0.147059	12	5	0	A	Masin01G0031000.1	Masin01G0031000	NA	CDS	NONSYNONYMOUS	R/S	169	0.24	2.69	240	novel	TOLERATED
chr01	7613923	chr01:7613923	T	31	5	0.138889	13	5	0	C	Masin01G0031000.1	Masin01G0031000	NA	CDS	SYNONYMOUS	E/E	11	0.31	2.76	80	novel	SYNONYMOUS
chr01	7613949	chr01:7613949	G	32	4	0.111111	14	4	0	C	Masin01G0031000.1	Masin01G0031000	NA	CDS	NONSYNONYMOUS	P/A	3	0.48	3.09	26	novel	TOLERATED
chr01	7665615	chr01:7665615	G	32	6	0.157895	13	6	0	A	Masin01G0031200.1	Masin01G0031200	NA	CDS	NONSYNONYMOUS	R/K	30	1	3.34	5	novel	TOLERATED
chr01	7665679	chr01:7665679	C	32	4	0.111111	14	4	0	T	Masin01G0031200.1	Masin01G0031200	NA	CDS	SYNONYMOUS	F/F	51	1	3.35	4	novel	SYNONYMOUS
chr01	7665684	chr01:7665684	A	32	2	0.0588235	15	2	0	G	Masin01G0031200.1	Masin01G0031200	NA	CDS	NONSYNONYMOUS	N/S	53	0.55	3.35	4	novel	TOLERATED
chr01	7665723	chr01:7665723	A	32	2	0.0588235	15	2	0	T	Masin01G0031200.1	Masin01G0031200	NA	CDS	NONSYNONYMOUS	D/V	66	0.02	3.38	3	novel	DELETERIOUS
chr01	7665755	chr01:7665755	G	32	2	0.0588235	15	2	0	A	Masin01G0031200.1	Masin01G0031200	NA	CDS	NONSYNONYMOUS	D/N	77	1	3.38	3	novel	TOLERATED
chr01	7676782	chr01:7676782	T	34	4	0.105263	15	4	0	C	Masin01G0031300.1	Masin01G0031300	NA	CDS	SYNONYMOUS	T/T	775	1	4.32	56	novel	SYNONYMOUS
chr01	7677262	chr01:7677262	A	35	5	0.125	15	5	0	G	Masin01G0031300.1	Masin01G0031300	NA	CDS	SYNONYMOUS	L/L	741	1	4.32	108	novel	SYNONYMOUS
chr01	7677266	chr01:7677266	T	32	4	0.111111	14	4	0	C	Masin01G0031300.1	Masin01G0031300	NA	CDS	SYNONYMOUS	G/G	739	1	4.32	110	novel	SYNONYMOUS
chr01	7677890	chr01:7677890	G	6	32	0.842105	0	6	13	A	Masin01G0031300.1	Masin01G0031300	NA	CDS	NONSYNONYMOUS	T/I	654	0.05	4.32	133	novel	TOLERATED
chr01	7677891	chr01:7677891	T	29	9	0.236842	10	9	0	C	Masin01G0031300.1	Masin01G0031300	NA	CDS	NONSYNONYMOUS	T/A	654	0.21	4.32	133	novel	TOLERATED
chr01	7678290	chr01:7678290	C	35	1	0.0277778	17	1	0	T	Masin01G0031300.1	Masin01G0031300	NA	CDS	SYNONYMOUS	V/V	577	1	4.32	102	novel	SYNONYMOUS
chr01	7698055	chr01:7698055	A	4	30	0.882353	0	4	13	C	Masin01G0031300.1	Masin01G0031300	NA	CDS	SYNONYMOUS	S/S	374	1	4.32	1	novel	SYNONYMOUS
chr01	7701033	chr01:7701033	G	35	1	0.0277778	17	1	0	A	Masin01G0031300.1	Masin01G0031300	NA	CDS	SYNONYMOUS	A/A	113	1	4.32	1	novel	SYNONYMOUS
chr01	7707029	chr01:7707029	C	34	4	0.105263	15	4	0	T	Masin01G0031400.1	Masin01G0031400	NA	CDS	SYNONYMOUS	Q/Q	90	NA	NA	NA	novel	SYNONYMOUS
chr01	7707053	chr01:7707053	A	35	5	0.125	15	5	0	T	Masin01G0031400.1	Masin01G0031400	NA	CDS	SYNONYMOUS	A/A	82	NA	NA	NA	novel	SYNONYMOUS
chr01	7797253	chr01:7797253	T	30	6	0.166667	12	6	0	C	Masin01G0031700.2	Masin01G0031700	NA	CDS	SYNONYMOUS	A/A	234	0.16	3.26	329	novel	SYNONYMOUS
chr01	7797451	chr01:7797451	A	34	2	0.0555556	16	2	0	G	Masin01G0031700.1	Masin01G0031700	NA	CDS	SYNONYMOUS	I/I	764	1	4.32	3	novel	SYNONYMOUS
chr01	7799584	chr01:7799584	G	33	5	0.131579	14	5	0	A	Masin01G0031700.2	Masin01G0031700	NA	CDS	NONSYNONYMOUS	A/V	55	0.02	3.22	400	novel	DELETERIOUS
chr01	7799584	chr01:7799584	G	33	5	0.131579	14	5	0	A	Masin01G0031700.1	Masin01G0031700	NA	CDS	NONSYNONYMOUS	A/V	651	0.05	4.32	5	novel	TOLERATED
chr01	7804734	chr01:7804734	C	33	3	0.0833333	15	3	0	G	Masin01G0031700.1	Masin01G0031700	NA	CDS	SYNONYMOUS	G/G	306	1	4.32	1	novel	SYNONYMOUS
chr01	7804866	chr01:7804866	G	33	1	0.0294118	16	1	0	A	Masin01G0031700.1	Masin01G0031700	NA	CDS	SYNONYMOUS	D/D	262	1	4.32	1	novel	SYNONYMOUS
chr01	7841744	chr01:7841744	C	32	2	0.0588235	15	2	0	T	Masin01G0031900.1	Masin01G0031900	NA	CDS	NONSYNONYMOUS	R/C	114	0.01	3.19	387	novel	DELETERIOUS
chr01	7841774	chr01:7841774	C	39	1	0.025	19	1	0	G	Masin01G0031900.1	Masin01G0031900	NA	CDS	NONSYNONYMOUS	P/A	124	0	3.19	371	novel	DELETERIOUS
chr01	7847651	chr01:7847651	T	33	3	0.0833333	15	3	0	C	Masin01G0032000.2	Masin01G0032000	NA	CDS	SYNONYMOUS	T/T	674	1	4.32	1	novel	SYNONYMOUS
chr01	7847973	chr01:7847973	A	30	4	0.117647	13	4	0	T	Masin01G0032000.1	Masin01G0032000	NA	CDS	NONSYNONYMOUS	S/T	613	0	2.67	221	novel	DELETERIOUS
chr01	7848060	chr01:7848060	C	23	13	0.361111	7	9	2	A	Masin01G0032000.1	Masin01G0032000	NA	CDS	NONSYNONYMOUS	A/S	584	0.02	2.67	221	novel	DELETERIOUS
chr01	7848060	chr01:7848060	C	23	13	0.361111	7	9	2	A	Masin01G0032000.2	Masin01G0032000	NA	CDS	NONSYNONYMOUS	A/S	592	0.05	3.19	265	novel	TOLERATED
chr01	7849546	chr01:7849546	A	18	18	0.5	4	10	4	G	Masin01G0032000.1	Masin01G0032000	NA	CDS	SYNONYMOUS	L/L	374	1	2.67	221	novel	SYNONYMOUS
chr01	7849898	chr01:7849898	A	29	5	0.147059	12	5	0	G	Masin01G0032000.1	Masin01G0032000	NA	CDS	SYNONYMOUS	G/G	336	1	2.67	221	novel	SYNONYMOUS
chr01	7849937	chr01:7849937	T	34	4	0.105263	15	4	0	C	Masin01G0032000.1	Masin01G0032000	NA	CDS	SYNONYMOUS	A/A	323	1	2.67	221	novel	SYNONYMOUS
chr01	7852800	chr01:7852800	A	33	1	0.0294118	16	1	0	G	Masin01G0032000.2	Masin01G0032000	NA	CDS	SYNONYMOUS	D/D	212	0.83	3.45	19	novel	SYNONYMOUS
chr01	7853065	chr01:7853065	A	34	2	0.0555556	16	2	0	T	Masin01G0032000.1	Masin01G0032000	NA	CDS	NONSYNONYMOUS	L/H	124	0.01	2.68	220	novel	DELETERIOUS
chr01	7853169	chr01:7853169	G	30	4	0.117647	13	4	0	A	Masin01G0032000.1	Masin01G0032000	NA	CDS	SYNONYMOUS	G/G	89	1	2.67	221	novel	SYNONYMOUS
chr01	7853348	chr01:7853348	C	31	3	0.0882353	14	3	0	A	Masin01G0032000.2	Masin01G0032000	NA	CDS	NONSYNONYMOUS	A/S	30	0.08	3.72	8	novel	TOLERATED
chr01	7886572	chr01:7886572	T	39	1	0.025	19	1	0	C	Masin01G0032200.2	Masin01G0032200	NA	CDS	NONSYNONYMOUS	Q/R	688	0.51	2.81	148	novel	TOLERATED
chr01	7886576	chr01:7886576	C	41	1	0.0238095	20	1	0	G	Masin01G0032200.2	Masin01G0032200	NA	CDS	NONSYNONYMOUS	A/P	687	0.18	2.8	148	novel	TOLERATED
chr01	7886673	chr01:7886673	C	20	18	0.473684	3	14	2	A	Masin01G0032200.1	Masin01G0032200	NA	CDS	NONSYNONYMOUS	M/I	623	0	2.69	147	novel	DELETERIOUS
chr01	7886976	chr01:7886976	G	38	2	0.05	18	2	0	A	Masin01G0032200.2	Masin01G0032200	NA	CDS	NONSYNONYMOUS	L/F	580	0.03	3.44	14	novel	DELETERIOUS
chr01	7887721	chr01:7887721	T	38	2	0.05	18	2	0	A	Masin01G0032200.1	Masin01G0032200	NA	CDS	SYNONYMOUS	G/G	523	1	2.69	147	novel	SYNONYMOUS
chr01	7888533	chr01:7888533	G	36	4	0.1	16	4	0	A	Masin01G0032200.1	Masin01G0032200	NA	CDS	NONSYNONYMOUS	H/Y	409	0	2.69	147	novel	DELETERIOUS
chr01	7888595	chr01:7888595	C	27	11	0.289474	8	11	0	T	Masin01G0032200.1	Masin01G0032200	NA	CDS	NONSYNONYMOUS	R/H	388	0	2.69	147	novel	DELETERIOUS
chr01	7888599	chr01:7888599	A	38	2	0.05	18	2	0	G	Masin01G0032200.1	Masin01G0032200	NA	CDS	NONSYNONYMOUS	S/P	387	0	2.69	147	novel	DELETERIOUS
chr01	7888600	chr01:7888600	G	39	1	0.025	19	1	0	A	Masin01G0032200.1	Masin01G0032200	NA	CDS	SYNONYMOUS	L/L	386	1	2.69	147	novel	SYNONYMOUS
chr01	7888611	chr01:7888611	C	36	2	0.0526316	17	2	0	T	Masin01G0032200.1	Masin01G0032200	NA	CDS	NONSYNONYMOUS	V/M	383	0	2.69	147	novel	DELETERIOUS
chr01	7888612	chr01:7888612	G	33	3	0.0833333	15	3	0	A	Masin01G0032200.1	Masin01G0032200	NA	CDS	SYNONYMOUS	A/A	382	1	2.69	147	novel	SYNONYMOUS
chr01	7891739	chr01:7891739	A	38	4	0.0952381	17	4	0	G	Masin01G0032200.1	Masin01G0032200	NA	CDS	SYNONYMOUS	Y/Y	240	1	2.69	147	novel	SYNONYMOUS
chr01	7891910	chr01:7891910	A	19	15	0.441176	3	13	1	G	Masin01G0032200.2	Masin01G0032200	NA	CDS	SYNONYMOUS	N/N	183	0.38	2.73	395	novel	SYNONYMOUS
chr01	7891981	chr01:7891981	A	24	10	0.294118	7	10	0	T	Masin01G0032200.1	Masin01G0032200	NA	CDS	NONSYNONYMOUS	L/M	160	0.02	2.69	146	novel	DELETERIOUS
chr01	7891987	chr01:7891987	G	24	10	0.294118	7	10	0	C	Masin01G0032200.1	Masin01G0032200	NA	CDS	NONSYNONYMOUS	L/V	158	0.28	2.69	146	novel	TOLERATED
chr01	7892191	chr01:7892191	T	26	10	0.277778	8	10	0	C	Masin01G0032200.1	Masin01G0032200	NA	CDS	NONSYNONYMOUS	R/G	90	0	2.69	147	novel	DELETERIOUS
chr01	7892297	chr01:7892297	G	38	2	0.05	18	2	0	T	Masin01G0032200.1	Masin01G0032200	NA	CDS	NONSYNONYMOUS	N/K	54	0	2.69	147	novel	DELETERIOUS
chr01	7892352	chr01:7892352	C	25	9	0.264706	8	9	0	T	Masin01G0032200.1	Masin01G0032200	NA	CDS	NONSYNONYMOUS	G/D	36	0.22	2.77	92	novel	TOLERATED
chr01	7894728	chr01:7894728	T	40	2	0.047619	19	2	0	A	Masin01G0032300.1	Masin01G0032300	NA	CDS	SYNONYMOUS	G/G	52	1	3.42	4	novel	SYNONYMOUS
chr01	7894801	chr01:7894801	A	33	3	0.0833333	15	3	0	G	Masin01G0032300.1	Masin01G0032300	NA	CDS	NONSYNONYMOUS	M/V	77	0.82	3.42	4	novel	TOLERATED
chr01	7894897	chr01:7894897	A	37	1	0.0263158	18	1	0	G	Masin01G0032300.1	Masin01G0032300	NA	CDS	NONSYNONYMOUS	I/V	109	0.34	3.42	4	novel	TOLERATED
chr01	7894904	chr01:7894904	G	37	3	0.075	17	3	0	A	Masin01G0032300.1	Masin01G0032300	NA	CDS	NONSYNONYMOUS	G/E	111	0.13	3.42	4	novel	TOLERATED
chr01	7894910	chr01:7894910	G	34	4	0.105263	15	4	0	A	Masin01G0032300.1	Masin01G0032300	NA	CDS	NONSYNONYMOUS	S/N	113	0.38	4.32	2	novel	TOLERATED
chr01	7896254	chr01:7896254	C	33	3	0.0833333	15	3	0	A	Masin01G0032400.1	Masin01G0032400	NA	CDS	NONSYNONYMOUS	S/I	84	0.07	2.64	109	novel	TOLERATED
chr01	7898839	chr01:7898839	G	32	2	0.0588235	15	2	0	A	Masin01G0032500.1	Masin01G0032500	NA	CDS	SYNONYMOUS	D/D	384	1	3.74	400	novel	SYNONYMOUS
chr01	7899226	chr01:7899226	G	24	10	0.294118	8	8	1	A	Masin01G0032500.1	Masin01G0032500	NA	CDS	SYNONYMOUS	H/H	255	1	3.74	400	novel	SYNONYMOUS
chr01	7899236	chr01:7899236	G	33	1	0.0294118	16	1	0	A	Masin01G0032500.1	Masin01G0032500	NA	CDS	NONSYNONYMOUS	A/V	252	0.06	3.74	400	novel	TOLERATED
chr01	7949201	chr01:7949201	A	34	2	0.0555556	16	2	0	G	Masin01G0032600.1	Masin01G0032600	NA	CDS	NONSYNONYMOUS	F/L	206	0.1	3.26	395	novel	TOLERATED
chr01	7964750	chr01:7964750	C	33	3	0.0833333	15	3	0	T	Masin01G0032700.1	Masin01G0032700	NA	CDS	SYNONYMOUS	N/N	24	1	2.71	27	novel	SYNONYMOUS
chr01	7964803	chr01:7964803	G	39	1	0.025	19	1	0	A	Masin01G0032700.1	Masin01G0032700	NA	CDS	NONSYNONYMOUS	C/Y	42	0.01	2.71	27	novel	DELETERIOUS
chr01	7964881	chr01:7964881	G	37	3	0.075	17	3	0	A	Masin01G0032700.1	Masin01G0032700	NA	CDS	NONSYNONYMOUS	R/Q	68	0.43	2.76	24	novel	TOLERATED
chr01	7964886	chr01:7964886	G	27	7	0.205882	10	7	0	A	Masin01G0032700.1	Masin01G0032700	NA	CDS	NONSYNONYMOUS	V/I	70	0.53	2.75	21	novel	TOLERATED
chr01	7966185	chr01:7966185	A	12	28	0.7	2	8	10	G	Masin01G0032800.1	Masin01G0032800	NA	CDS	NONSYNONYMOUS	F/S	402	0.17	4.32	3	novel	TOLERATED
chr01	7967591	chr01:7967591	C	11	23	0.676471	1	9	7	T	Masin01G0032800.1	Masin01G0032800	NA	CDS	NONSYNONYMOUS	R/K	183	0.32	4.32	13	novel	TOLERATED
chr01	7968058	chr01:7968058	G	13	21	0.617647	2	9	6	C	Masin01G0032800.2	Masin01G0032800	NA	CDS	NONSYNONYMOUS	N/K	7	0.06	4.32	3	novel	TOLERATED
chr01	8000985	chr01:8000985	A	23	13	0.361111	7	9	2	T	Masin01G0032900.1	Masin01G0032900	NA	CDS	NONSYNONYMOUS	Q/L	124	0	3.22	146	novel	DELETERIOUS
chr01	8001020	chr01:8001020	G	34	4	0.105263	15	4	0	A	Masin01G0032900.1	Masin01G0032900	NA	CDS	NONSYNONYMOUS	A/T	136	0	3.22	146	novel	DELETERIOUS
chr01	8001027	chr01:8001027	G	37	1	0.0263158	18	1	0	A	Masin01G0032900.1	Masin01G0032900	NA	CDS	NONSYNONYMOUS	R/Q	138	0.13	3.22	146	novel	TOLERATED
chr01	8060088	chr01:8060088	G	32	4	0.111111	14	4	0	A	Masin01G0033100.1	Masin01G0033100	NA	CDS	SYNONYMOUS	L/L	375	NA	NA	NA	novel	SYNONYMOUS
chr01	8060217	chr01:8060217	C	20	14	0.411765	3	14	0	T	Masin01G0033100.1	Masin01G0033100	NA	CDS	SYNONYMOUS	R/R	332	NA	NA	NA	novel	SYNONYMOUS
chr01	8076038	chr01:8076038	A	37	1	0.0263158	18	1	0	G	Masin01G0033200.1	Masin01G0033200	NA	CDS	SYNONYMOUS	L/L	268	1	4.32	2	novel	SYNONYMOUS
chr01	8076207	chr01:8076207	T	31	9	0.225	11	9	0	C	Masin01G0033200.1	Masin01G0033200	NA	CDS	NONSYNONYMOUS	E/G	212	0.48	2.6	20	novel	TOLERATED
chr01	8076369	chr01:8076369	A	37	1	0.0263158	18	1	0	G	Masin01G0033200.1	Masin01G0033200	NA	CDS	NONSYNONYMOUS	M/T	158	0.31	2.6	20	novel	TOLERATED
chr01	8076539	chr01:8076539	G	36	2	0.0526316	17	2	0	C	Masin01G0033200.1	Masin01G0033200	NA	CDS	NONSYNONYMOUS	I/M	101	0.08	2.6	20	novel	TOLERATED
chr01	8076556	chr01:8076556	T	34	2	0.0555556	16	2	0	C	Masin01G0033200.1	Masin01G0033200	NA	CDS	NONSYNONYMOUS	M/V	96	0.3	2.6	20	novel	TOLERATED
chr01	8098962	chr01:8098962	A	33	3	0.0833333	15	3	0	T	Masin01G0033400.1	Masin01G0033400	NA	CDS	SYNONYMOUS	P/P	157	NA	NA	NA	novel	SYNONYMOUS
chr01	8104475	chr01:8104475	G	40	2	0.047619	19	2	0	A	Masin01G0033500.1	Masin01G0033500	NA	CDS	SYNONYMOUS	P/P	463	NA	NA	NA	novel	SYNONYMOUS
chr01	8106001	chr01:8106001	T	35	5	0.125	15	5	0	C	Masin01G0033500.1	Masin01G0033500	NA	CDS	SYNONYMOUS	K/K	427	NA	NA	NA	novel	SYNONYMOUS
chr01	8109963	chr01:8109963	C	33	1	0.0294118	16	1	0	T	Masin01G0033500.1	Masin01G0033500	NA	CDS	SYNONYMOUS	A/A	83	NA	NA	NA	novel	SYNONYMOUS
chr01	8116367	chr01:8116367	T	31	5	0.138889	13	5	0	G	Masin01G0033600.4	Masin01G0033600	NA	CDS	NONSYNONYMOUS	T/P	354	0.01	3.25	400	novel	DELETERIOUS
chr01	8116367	chr01:8116367	T	31	5	0.138889	13	5	0	G	Masin01G0033600.1	Masin01G0033600	NA	CDS	NONSYNONYMOUS	T/P	835	0.14	3.29	9	novel	TOLERATED
chr01	8116374	chr01:8116374	T	28	8	0.222222	11	6	1	C	Masin01G0033600.1	Masin01G0033600	NA	CDS	SYNONYMOUS	E/E	832	1	3.29	9	novel	SYNONYMOUS
chr01	8116386	chr01:8116386	T	37	1	0.0263158	18	1	0	C	Masin01G0033600.1	Masin01G0033600	NA	CDS	SYNONYMOUS	L/L	828	1	3.29	9	novel	SYNONYMOUS
chr01	8116398	chr01:8116398	G	28	6	0.176471	11	6	0	C	Masin01G0033600.1	Masin01G0033600	NA	CDS	NONSYNONYMOUS	H/Q	824	0	3.29	9	novel	DELETERIOUS
chr01	8116398	chr01:8116398	G	28	6	0.176471	11	6	0	C	Masin01G0033600.4	Masin01G0033600	NA	CDS	NONSYNONYMOUS	H/Q	343	0.11	3.25	400	novel	TOLERATED
chr01	8116455	chr01:8116455	G	32	2	0.0588235	15	2	0	C	Masin01G0033600.1	Masin01G0033600	NA	CDS	SYNONYMOUS	L/L	805	1	3.29	9	novel	SYNONYMOUS
chr01	8117029	chr01:8117029	G	33	1	0.0294118	16	1	0	A	Masin01G0033600.1	Masin01G0033600	NA	CDS	SYNONYMOUS	F/F	780	1	3.29	9	novel	SYNONYMOUS
chr01	8117069	chr01:8117069	A	32	8	0.2	12	8	0	G	Masin01G0033600.1	Masin01G0033600	NA	CDS	NONSYNONYMOUS	L/P	767	0	3.29	9	novel	DELETERIOUS
chr01	8117092	chr01:8117092	A	37	1	0.0263158	18	1	0	G	Masin01G0033600.1	Masin01G0033600	NA	CDS	SYNONYMOUS	S/S	759	1	3.29	9	novel	SYNONYMOUS
chr01	8117116	chr01:8117116	C	35	3	0.0789474	16	3	0	T	Masin01G0033600.4	Masin01G0033600	NA	CDS	NONSYNONYMOUS	M/I	270	0.06	3.25	400	novel	TOLERATED
chr01	8118525	chr01:8118525	A	35	3	0.0789474	16	3	0	T	Masin01G0033600.1	Masin01G0033600	NA	CDS	NONSYNONYMOUS	L/Q	738	0	3.33	8	novel	DELETERIOUS
chr01	8122388	chr01:8122388	T	25	9	0.264706	8	9	0	A	Masin01G0033600.8	Masin01G0033600	NA	CDS	NONSYNONYMOUS	I/F	649	0.05	3.33	8	novel	TOLERATED
chr01	8129870	chr01:8129870	C	39	1	0.025	19	1	0	T	Masin01G0033600.1	Masin01G0033600	NA	CDS	SYNONYMOUS	K/K	308	1	2.84	386	novel	SYNONYMOUS
chr01	8129909	chr01:8129909	G	33	1	0.0294118	16	1	0	C	Masin01G0033600.1	Masin01G0033600	NA	CDS	SYNONYMOUS	L/L	295	1	2.84	383	novel	SYNONYMOUS
chr01	8134305	chr01:8134305	A	30	4	0.117647	13	4	0	T	Masin01G0033600.8	Masin01G0033600	NA	CDS	NONSYNONYMOUS	D/E	248	0.87	3.01	297	novel	TOLERATED
chr01	8134579	chr01:8134579	A	35	1	0.0277778	17	1	0	G	Masin01G0033600.8	Masin01G0033600	NA	CDS	NONSYNONYMOUS	V/A	157	0.61	2.83	397	novel	TOLERATED
chr01	8145908	chr01:8145908	T	29	5	0.147059	12	5	0	C	Masin01G0033700.1	Masin01G0033700	NA	CDS	SYNONYMOUS	E/E	528	1	4.32	1	novel	SYNONYMOUS
chr01	8146396	chr01:8146396	G	39	3	0.0714286	18	3	0	C	Masin01G0033700.1	Masin01G0033700	NA	CDS	SYNONYMOUS	P/P	506	1	3.55	5	novel	SYNONYMOUS
chr01	8146567	chr01:8146567	G	33	5	0.131579	14	5	0	A	Masin01G0033700.1	Masin01G0033700	NA	CDS	SYNONYMOUS	A/A	473	1	2.71	310	novel	SYNONYMOUS
chr01	8146736	chr01:8146736	G	29	7	0.194444	11	7	0	A	Masin01G0033700.1	Masin01G0033700	NA	CDS	SYNONYMOUS	D/D	467	1	2.74	334	novel	SYNONYMOUS
chr01	8146926	chr01:8146926	T	38	2	0.05	18	2	0	C	Masin01G0033700.1	Masin01G0033700	NA	CDS	NONSYNONYMOUS	Q/R	404	0.36	2.98	281	novel	TOLERATED
chr01	8146970	chr01:8146970	C	38	2	0.05	18	2	0	T	Masin01G0033700.2	Masin01G0033700	NA	CDS	SYNONYMOUS	Q/Q	364	0.55	2.6	285	novel	SYNONYMOUS
chr01	8147064	chr01:8147064	C	32	6	0.157895	13	6	0	T	Masin01G0033700.1	Masin01G0033700	NA	CDS	NONSYNONYMOUS	R/H	358	0.19	2.72	344	novel	TOLERATED
chr01	8147065	chr01:8147065	G	33	3	0.0833333	15	3	0	A	Masin01G0033700.2	Masin01G0033700	NA	CDS	NONSYNONYMOUS	R/C	333	0	2.6	284	novel	DELETERIOUS
chr01	8147119	chr01:8147119	C	34	4	0.105263	15	4	0	G	Masin01G0033700.2	Masin01G0033700	NA	CDS	NONSYNONYMOUS	E/Q	315	0.3	2.6	285	novel	TOLERATED
chr01	8148469	chr01:8148469	G	12	22	0.647059	1	10	6	A	Masin01G0033700.1	Masin01G0033700	NA	CDS	NONSYNONYMOUS	A/V	292	0.16	3.57	6	novel	TOLERATED
chr01	8148712	chr01:8148712	C	28	6	0.176471	11	6	0	A	Masin01G0033700.1	Masin01G0033700	NA	CDS	SYNONYMOUS	L/L	237	1	2.73	345	novel	SYNONYMOUS
chr01	8148742	chr01:8148742	C	34	2	0.0555556	16	2	0	G	Masin01G0033700.1	Masin01G0033700	NA	CDS	NONSYNONYMOUS	R/S	227	0.01	2.73	345	novel	DELETERIOUS
chr01	8148784	chr01:8148784	T	33	1	0.0294118	16	1	0	C	Masin01G0033700.1	Masin01G0033700	NA	CDS	SYNONYMOUS	A/A	213	1	2.73	345	novel	SYNONYMOUS
chr01	8148790	chr01:8148790	C	33	1	0.0294118	16	1	0	T	Masin01G0033700.2	Masin01G0033700	NA	CDS	SYNONYMOUS	G/G	211	0.78	2.59	284	novel	SYNONYMOUS
chr01	8148832	chr01:8148832	C	32	2	0.0588235	15	2	0	A	Masin01G0033700.2	Masin01G0033700	NA	CDS	SYNONYMOUS	G/G	197	0.23	2.59	284	novel	SYNONYMOUS
chr01	8148853	chr01:8148853	C	35	1	0.0277778	17	1	0	A	Masin01G0033700.1	Masin01G0033700	NA	CDS	NONSYNONYMOUS	E/D	190	0.52	2.72	343	novel	TOLERATED
chr01	8148961	chr01:8148961	C	29	5	0.147059	12	5	0	T	Masin01G0033700.1	Masin01G0033700	NA	CDS	SYNONYMOUS	E/E	154	1	2.72	344	novel	SYNONYMOUS
chr01	8149096	chr01:8149096	G	31	3	0.0882353	14	3	0	A	Masin01G0033700.1	Masin01G0033700	NA	CDS	SYNONYMOUS	S/S	109	1	2.95	147	novel	SYNONYMOUS
chr01	8149153	chr01:8149153	G	24	10	0.294118	9	6	2	A	Masin01G0033700.1	Masin01G0033700	NA	CDS	SYNONYMOUS	R/R	90	1	2.73	336	novel	SYNONYMOUS
chr01	8171657	chr01:8171657	G	32	2	0.0588235	15	2	0	C	Masin01G0033800.1	Masin01G0033800	NA	CDS	NONSYNONYMOUS	R/T	5	0.76	2.82	82	novel	TOLERATED
chr01	8178483	chr01:8178483	G	32	6	0.157895	13	6	0	A	Masin01G0033900.1	Masin01G0033900	NA	CDS	NONSYNONYMOUS	L/F	331	0.03	2.64	101	novel	DELETERIOUS
chr01	8178533	chr01:8178533	C	31	5	0.138889	13	5	0	T	Masin01G0033900.1	Masin01G0033900	NA	CDS	NONSYNONYMOUS	S/N	314	1	2.68	91	novel	TOLERATED
chr01	8178612	chr01:8178612	C	36	4	0.1	16	4	0	T	Masin01G0033900.1	Masin01G0033900	NA	CDS	NONSYNONYMOUS	G/R	288	0	2.72	93	novel	DELETERIOUS
chr01	8178618	chr01:8178618	C	35	1	0.0277778	17	1	0	T	Masin01G0033900.1	Masin01G0033900	NA	CDS	NONSYNONYMOUS	V/I	286	0.25	2.66	91	novel	TOLERATED
chr01	8179326	chr01:8179326	A	29	5	0.147059	12	5	0	G	Masin01G0033900.1	Masin01G0033900	NA	CDS	NONSYNONYMOUS	I/T	268	0.12	2.63	98	novel	TOLERATED
chr01	8179465	chr01:8179465	A	31	3	0.0882353	14	3	0	C	Masin01G0033900.1	Masin01G0033900	NA	CDS	NONSYNONYMOUS	L/V	222	0.03	2.66	100	novel	DELETERIOUS
chr01	8180282	chr01:8180282	C	23	15	0.394737	6	11	2	T	Masin01G0033900.1	Masin01G0033900	NA	CDS	SYNONYMOUS	L/L	174	0.57	2.65	97	novel	SYNONYMOUS
chr01	8180310	chr01:8180310	A	23	13	0.361111	7	9	2	T	Masin01G0033900.1	Masin01G0033900	NA	CDS	NONSYNONYMOUS	M/K	165	0.02	2.64	94	novel	DELETERIOUS
chr01	8180414	chr01:8180414	C	32	4	0.111111	14	4	0	T	Masin01G0033900.1	Masin01G0033900	NA	CDS	SYNONYMOUS	E/E	130	1	2.65	100	novel	SYNONYMOUS
chr01	8180468	chr01:8180468	C	26	8	0.235294	9	8	0	T	Masin01G0033900.1	Masin01G0033900	NA	CDS	SYNONYMOUS	T/T	112	0.38	2.58	85	novel	SYNONYMOUS
chr01	8180510	chr01:8180510	C	35	3	0.0789474	16	3	0	T	Masin01G0033900.1	Masin01G0033900	NA	CDS	SYNONYMOUS	A/A	98	1	2.68	99	novel	SYNONYMOUS
chr01	8180516	chr01:8180516	C	31	5	0.138889	13	5	0	T	Masin01G0033900.1	Masin01G0033900	NA	CDS	SYNONYMOUS	S/S	96	1	2.64	102	novel	SYNONYMOUS
chr01	8180531	chr01:8180531	A	37	1	0.0263158	18	1	0	G	Masin01G0033900.1	Masin01G0033900	NA	CDS	SYNONYMOUS	Y/Y	91	1	2.64	102	novel	SYNONYMOUS
chr01	8180535	chr01:8180535	C	33	5	0.131579	14	5	0	A	Masin01G0033900.1	Masin01G0033900	NA	CDS	NONSYNONYMOUS	C/F	90	0.42	2.64	102	novel	TOLERATED
chr01	8180621	chr01:8180621	C	25	9	0.264706	8	9	0	T	Masin01G0033900.1	Masin01G0033900	NA	CDS	SYNONYMOUS	L/L	61	1	2.64	102	novel	SYNONYMOUS
chr01	8193630	chr01:8193630	G	7	29	0.805556	0	7	11	A	Masin01G0034000.1	Masin01G0034000	NA	CDS	SYNONYMOUS	F/F	137	NA	NA	NA	novel	SYNONYMOUS
chr01	8193729	chr01:8193729	A	33	1	0.0294118	16	1	0	G	Masin01G0034000.1	Masin01G0034000	NA	CDS	SYNONYMOUS	F/F	104	NA	NA	NA	novel	SYNONYMOUS
chr01	8194002	chr01:8194002	G	33	7	0.175	13	7	0	A	Masin01G0034000.1	Masin01G0034000	NA	CDS	SYNONYMOUS	D/D	41	NA	NA	NA	novel	SYNONYMOUS
chr01	8194011	chr01:8194011	C	41	1	0.0238095	20	1	0	T	Masin01G0034000.1	Masin01G0034000	NA	CDS	SYNONYMOUS	L/L	38	NA	NA	NA	novel	SYNONYMOUS
chr01	8209559	chr01:8209559	T	35	1	0.0277778	17	1	0	A	Masin01G0034100.1	Masin01G0034100	NA	CDS	SYNONYMOUS	S/S	222	0.33	2.65	291	novel	SYNONYMOUS
chr01	8210476	chr01:8210476	G	31	7	0.184211	12	7	0	C	Masin01G0034100.2	Masin01G0034100	NA	CDS	SYNONYMOUS	V/V	312	1	4.32	2	novel	SYNONYMOUS
chr01	8210568	chr01:8210568	G	36	2	0.0526316	17	2	0	A	Masin01G0034100.2	Masin01G0034100	NA	CDS	SYNONYMOUS	L/L	282	1	4.32	4	novel	SYNONYMOUS
chr01	8219060	chr01:8219060	A	35	5	0.125	15	5	0	T	Masin01G0034100.1	Masin01G0034100	NA	CDS	SYNONYMOUS	L/L	139	1	2.67	291	novel	SYNONYMOUS
chr01	8219069	chr01:8219069	A	38	4	0.0952381	17	4	0	G	Masin01G0034100.1	Masin01G0034100	NA	CDS	SYNONYMOUS	G/G	136	1	2.67	292	novel	SYNONYMOUS
chr01	8246646	chr01:8246646	G	32	4	0.111111	14	4	0	A	Masin01G0034300.2	Masin01G0034300	NA	CDS	SYNONYMOUS	S/S	891	1	2.87	145	novel	SYNONYMOUS
chr01	8250724	chr01:8250724	A	29	5	0.147059	12	5	0	G	Masin01G0034300.6	Masin01G0034300	NA	CDS	NONSYNONYMOUS	V/A	849	0.29	2.67	296	novel	TOLERATED
chr01	8250724	chr01:8250724	A	29	5	0.147059	12	5	0	G	Masin01G0034300.5	Masin01G0034300	NA	CDS	SYNONYMOUS	R/R	732	0.75	3.04	18	novel	SYNONYMOUS
chr01	8250740	chr01:8250740	G	17	21	0.552632	5	7	7	A	Masin01G0034300.5	Masin01G0034300	NA	CDS	NONSYNONYMOUS	P/L	727	0.29	3.06	21	novel	TOLERATED
chr01	8251868	chr01:8251868	G	37	1	0.0263158	18	1	0	A	Masin01G0034300.2	Masin01G0034300	NA	CDS	NONSYNONYMOUS	A/V	512	0.52	2.68	304	novel	TOLERATED
chr01	8251873	chr01:8251873	G	33	5	0.131579	14	5	0	A	Masin01G0034300.7	Masin01G0034300	NA	CDS	SYNONYMOUS	F/F	430	0.56	3.08	354	novel	SYNONYMOUS
chr01	8254979	chr01:8254979	A	30	4	0.117647	13	4	0	C	Masin01G0034300.6	Masin01G0034300	NA	CDS	NONSYNONYMOUS	H/Q	250	0.16	2.74	276	novel	TOLERATED
chr01	8397395	chr01:8397395	C	34	2	0.0555556	16	2	0	A	Masin01G0035000.1	Masin01G0035000	NA	CDS	NONSYNONYMOUS	C/F	111	0.61	3.62	6	novel	TOLERATED
chr01	8397576	chr01:8397576	G	32	2	0.0588235	15	2	0	C	Masin01G0035000.1	Masin01G0035000	NA	CDS	NONSYNONYMOUS	L/V	51	0.97	3.48	7	novel	TOLERATED
chr01	8397583	chr01:8397583	G	36	2	0.0526316	17	2	0	A	Masin01G0035000.1	Masin01G0035000	NA	CDS	SYNONYMOUS	I/I	48	0.66	3.55	6	novel	SYNONYMOUS
chr01	8399994	chr01:8399994	C	38	2	0.05	18	2	0	T	Masin01G0035100.1	Masin01G0035100	NA	CDS	NONSYNONYMOUS	D/N	363	0.91	2.68	22	novel	TOLERATED
chr01	8400007	chr01:8400007	A	30	4	0.117647	13	4	0	G	Masin01G0035100.1	Masin01G0035100	NA	CDS	SYNONYMOUS	D/D	358	1	2.49	29	novel	SYNONYMOUS
chr01	8400010	chr01:8400010	A	40	2	0.047619	19	2	0	G	Masin01G0035100.1	Masin01G0035100	NA	CDS	SYNONYMOUS	L/L	357	1	2.49	29	novel	SYNONYMOUS
chr01	8400053	chr01:8400053	C	40	2	0.047619	19	2	0	T	Masin01G0035100.1	Masin01G0035100	NA	CDS	NONSYNONYMOUS	R/K	343	0.11	2.49	29	novel	TOLERATED
chr01	8400093	chr01:8400093	G	37	1	0.0263158	18	1	0	A	Masin01G0035100.1	Masin01G0035100	NA	CDS	NONSYNONYMOUS	R/C	330	0.03	2.49	29	novel	DELETERIOUS
chr01	8400203	chr01:8400203	C	36	2	0.0526316	17	2	0	T	Masin01G0035100.1	Masin01G0035100	NA	CDS	NONSYNONYMOUS	R/K	293	1	2.48	29	novel	TOLERATED
chr01	8400214	chr01:8400214	A	38	2	0.05	18	2	0	G	Masin01G0035100.1	Masin01G0035100	NA	CDS	SYNONYMOUS	L/L	289	0.59	2.49	30	novel	SYNONYMOUS
chr01	8400264	chr01:8400264	G	30	4	0.117647	13	4	0	C	Masin01G0035100.1	Masin01G0035100	NA	CDS	NONSYNONYMOUS	P/A	273	0.08	2.49	30	novel	TOLERATED
chr01	8400272	chr01:8400272	A	33	1	0.0294118	16	1	0	G	Masin01G0035100.1	Masin01G0035100	NA	CDS	NONSYNONYMOUS	F/S	270	0.14	2.49	30	novel	TOLERATED
chr01	8400338	chr01:8400338	T	34	2	0.0555556	16	2	0	C	Masin01G0035100.1	Masin01G0035100	NA	CDS	NONSYNONYMOUS	D/G	248	0.27	2.49	30	novel	TOLERATED
chr01	8401992	chr01:8401992	A	39	1	0.025	19	1	0	T	Masin01G0035100.1	Masin01G0035100	NA	CDS	NONSYNONYMOUS	L/I	175	0.11	2.49	30	novel	TOLERATED
chr01	8402059	chr01:8402059	A	38	2	0.05	18	2	0	G	Masin01G0035100.1	Masin01G0035100	NA	CDS	SYNONYMOUS	N/N	152	1	2.49	30	novel	SYNONYMOUS
chr01	8402086	chr01:8402086	G	20	20	0.5	5	10	5	A	Masin01G0035100.1	Masin01G0035100	NA	CDS	SYNONYMOUS	A/A	143	1	2.49	30	novel	SYNONYMOUS
chr01	8402105	chr01:8402105	A	41	1	0.0238095	20	1	0	T	Masin01G0035100.1	Masin01G0035100	NA	CDS	NONSYNONYMOUS	V/E	137	0.01	2.49	30	novel	DELETERIOUS
chr01	8402129	chr01:8402129	A	41	1	0.0238095	20	1	0	C	Masin01G0035100.1	Masin01G0035100	NA	CDS	NONSYNONYMOUS	V/G	129	0	2.48	29	novel	DELETERIOUS
chr01	8402133	chr01:8402133	C	39	3	0.0714286	18	3	0	T	Masin01G0035100.1	Masin01G0035100	NA	CDS	NONSYNONYMOUS	A/T	128	0	2.48	29	novel	DELETERIOUS
chr01	8402135	chr01:8402135	T	32	6	0.157895	13	6	0	A	Masin01G0035100.1	Masin01G0035100	NA	CDS	NONSYNONYMOUS	E/V	127	0.09	2.48	29	novel	TOLERATED
chr01	8402174	chr01:8402174	A	31	5	0.138889	13	5	0	G	Masin01G0035100.1	Masin01G0035100	NA	CDS	NONSYNONYMOUS	V/A	114	0.07	2.48	28	novel	TOLERATED
chr01	8402207	chr01:8402207	T	41	1	0.0238095	20	1	0	C	Masin01G0035100.1	Masin01G0035100	NA	CDS	NONSYNONYMOUS	N/S	103	0.79	2.66	23	novel	TOLERATED
chr01	8402244	chr01:8402244	A	36	4	0.1	16	4	0	C	Masin01G0035100.1	Masin01G0035100	NA	CDS	NONSYNONYMOUS	C/G	91	0.36	2.69	18	novel	TOLERATED
chr01	8402246	chr01:8402246	C	37	1	0.0263158	18	1	0	T	Masin01G0035100.1	Masin01G0035100	NA	CDS	NONSYNONYMOUS	G/E	90	0.8	2.69	18	novel	TOLERATED
chr01	8402301	chr01:8402301	C	39	1	0.025	19	1	0	G	Masin01G0035100.1	Masin01G0035100	NA	CDS	NONSYNONYMOUS	A/P	72	1	2.49	30	novel	TOLERATED
chr01	8402315	chr01:8402315	G	34	6	0.15	14	6	0	C	Masin01G0035100.1	Masin01G0035100	NA	CDS	NONSYNONYMOUS	S/W	67	0.18	2.49	30	novel	TOLERATED
chr01	8459222	chr01:8459222	A	35	1	0.0277778	17	1	0	T	Masin01G0035200.2	Masin01G0035200	NA	CDS	SYNONYMOUS	A/A	246	NA	NA	NA	novel	SYNONYMOUS
chr01	8459956	chr01:8459956	T	26	8	0.235294	10	6	1	C	Masin01G0035200.3	Masin01G0035200	NA	CDS	SYNONYMOUS	L/L	263	NA	NA	NA	novel	SYNONYMOUS
chr01	8499341	chr01:8499341	A	38	2	0.05	18	2	0	C	Masin01G0035400.3	Masin01G0035400	NA	CDS	NONSYNONYMOUS	K/Q	205	0.09	2.45	60	novel	TOLERATED
chr01	8499510	chr01:8499510	G	33	1	0.0294118	16	1	0	A	Masin01G0035400.3	Masin01G0035400	NA	CDS	NONSYNONYMOUS	G/D	261	0	2.46	76	novel	DELETERIOUS
chr01	8499579	chr01:8499579	G	35	1	0.0277778	17	1	0	A	Masin01G0035400.3	Masin01G0035400	NA	CDS	NONSYNONYMOUS	G/E	284	0	2.48	75	novel	DELETERIOUS
chr01	8499615	chr01:8499615	A	33	1	0.0294118	16	1	0	G	Masin01G0035400.3	Masin01G0035400	NA	CDS	NONSYNONYMOUS	K/R	296	0.3	2.48	75	novel	TOLERATED
chr01	8502027	chr01:8502027	C	31	3	0.0882353	14	3	0	T	Masin01G0035400.2	Masin01G0035400	NA	CDS	SYNONYMOUS	D/D	429	1	4.32	2	novel	SYNONYMOUS
chr01	8538339	chr01:8538339	G	35	1	0.0277778	17	1	0	A	Masin01G0035500.1	Masin01G0035500	NA	CDS	SYNONYMOUS	L/L	188	NA	NA	NA	novel	SYNONYMOUS
chr01	8538366	chr01:8538366	T	33	1	0.0294118	16	1	0	C	Masin01G0035500.1	Masin01G0035500	NA	CDS	SYNONYMOUS	S/S	197	NA	NA	NA	novel	SYNONYMOUS
chr01	8621834	chr01:8621834	C	34	4	0.105263	15	4	0	T	Masin01G0036100.1	Masin01G0036100	NA	CDS	SYNONYMOUS	T/T	85	NA	NA	NA	novel	SYNONYMOUS
chr01	8640603	chr01:8640603	G	33	3	0.0833333	15	3	0	C	Masin01G0036000.1	Masin01G0036000	NA	CDS	NONSYNONYMOUS	G/A	498	0.19	3.21	123	novel	TOLERATED
chr01	8640796	chr01:8640796	G	36	4	0.1	16	4	0	T	Masin01G0036000.1	Masin01G0036000	NA	CDS	SYNONYMOUS	G/G	562	1	3.11	170	novel	SYNONYMOUS
chr01	8640823	chr01:8640823	C	35	1	0.0277778	17	1	0	T	Masin01G0036000.1	Masin01G0036000	NA	CDS	SYNONYMOUS	L/L	571	1	3.11	169	novel	SYNONYMOUS
chr01	8640865	chr01:8640865	C	39	1	0.025	19	1	0	T	Masin01G0036000.1	Masin01G0036000	NA	CDS	SYNONYMOUS	S/S	585	1	3.11	170	novel	SYNONYMOUS
chr01	8640926	chr01:8640926	G	35	3	0.0789474	16	3	0	C	Masin01G0036000.1	Masin01G0036000	NA	CDS	NONSYNONYMOUS	G/R	606	0	3.11	169	novel	DELETERIOUS
chr01	8703648	chr01:8703648	G	33	3	0.0833333	15	3	0	A	Masin01G0036400.1	Masin01G0036400	NA	CDS	SYNONYMOUS	L/L	29	NA	NA	NA	novel	SYNONYMOUS
chr01	8706246	chr01:8706246	G	31	3	0.0882353	14	3	0	A	Masin01G0036500.1	Masin01G0036500	NA	CDS	SYNONYMOUS	L/L	67	NA	NA	NA	novel	SYNONYMOUS
chr01	8763965	chr01:8763965	G	35	5	0.125	15	5	0	A	Masin01G0036600.1	Masin01G0036600	NA	CDS	SYNONYMOUS	A/A	97	NA	NA	NA	novel	SYNONYMOUS
chr01	8764046	chr01:8764046	A	35	5	0.125	15	5	0	G	Masin01G0036600.1	Masin01G0036600	NA	CDS	SYNONYMOUS	R/R	124	NA	NA	NA	novel	SYNONYMOUS
chr01	8764064	chr01:8764064	G	35	5	0.125	15	5	0	T	Masin01G0036600.1	Masin01G0036600	NA	CDS	SYNONYMOUS	V/V	130	NA	NA	NA	novel	SYNONYMOUS
chr01	8769787	chr01:8769787	T	25	13	0.342105	6	13	0	C	Masin01G0036600.1	Masin01G0036600	NA	CDS	SYNONYMOUS	F/F	135	NA	NA	NA	novel	SYNONYMOUS
chr01	8769790	chr01:8769790	T	35	3	0.0789474	16	3	0	C	Masin01G0036600.1	Masin01G0036600	NA	CDS	SYNONYMOUS	T/T	136	NA	NA	NA	novel	SYNONYMOUS
chr01	8770036	chr01:8770036	C	33	3	0.0833333	15	3	0	T	Masin01G0036600.1	Masin01G0036600	NA	CDS	SYNONYMOUS	Y/Y	218	NA	NA	NA	novel	SYNONYMOUS
chr01	8770079	chr01:8770079	T	37	3	0.075	17	3	0	C	Masin01G0036600.1	Masin01G0036600	NA	CDS	SYNONYMOUS	L/L	233	NA	NA	NA	novel	SYNONYMOUS
chr01	8788128	chr01:8788128	A	33	5	0.131579	14	5	0	G	Masin01G0036600.1	Masin01G0036600	NA	CDS	SYNONYMOUS	Q/Q	426	NA	NA	NA	novel	SYNONYMOUS
chr01	8898884	chr01:8898884	C	39	1	0.025	19	1	0	T	Masin01G0037000.1	Masin01G0037000	NA	CDS	SYNONYMOUS	F/F	88	NA	NA	NA	novel	SYNONYMOUS
chr01	8916355	chr01:8916355	A	36	2	0.0526316	17	2	0	T	Masin01G0037000.1	Masin01G0037000	NA	CDS	SYNONYMOUS	G/G	214	NA	NA	NA	novel	SYNONYMOUS
chr01	8916376	chr01:8916376	G	37	1	0.0263158	18	1	0	A	Masin01G0037000.1	Masin01G0037000	NA	CDS	SYNONYMOUS	K/K	221	NA	NA	NA	novel	SYNONYMOUS
chr01	8917229	chr01:8917229	T	37	1	0.0263158	18	1	0	C	Masin01G0037000.1	Masin01G0037000	NA	CDS	SYNONYMOUS	N/N	245	NA	NA	NA	novel	SYNONYMOUS
chr01	8917313	chr01:8917313	G	40	2	0.047619	19	2	0	C	Masin01G0037000.1	Masin01G0037000	NA	CDS	SYNONYMOUS	G/G	273	NA	NA	NA	novel	SYNONYMOUS
chr01	8917460	chr01:8917460	C	36	2	0.0526316	17	2	0	T	Masin01G0037000.1	Masin01G0037000	NA	CDS	SYNONYMOUS	P/P	322	NA	NA	NA	novel	SYNONYMOUS
chr01	8926467	chr01:8926467	C	35	1	0.0277778	17	1	0	T	Masin01G0037100.1	Masin01G0037100	NA	CDS	SYNONYMOUS	H/H	146	NA	NA	NA	novel	SYNONYMOUS
chr01	8926491	chr01:8926491	C	33	3	0.0833333	15	3	0	T	Masin01G0037100.1	Masin01G0037100	NA	CDS	SYNONYMOUS	D/D	154	NA	NA	NA	novel	SYNONYMOUS
chr01	8975592	chr01:8975592	T	33	3	0.0833333	15	3	0	C	Masin01G0037200.1	Masin01G0037200	NA	CDS	SYNONYMOUS	P/P	329	1	2.95	286	novel	SYNONYMOUS
chr01	8989546	chr01:8989546	A	37	1	0.0263158	18	1	0	G	Masin01G0037300.1	Masin01G0037300	NA	CDS	SYNONYMOUS	S/S	37	NA	NA	NA	novel	SYNONYMOUS
chr01	8989585	chr01:8989585	C	31	7	0.184211	12	7	0	T	Masin01G0037300.1	Masin01G0037300	NA	CDS	SYNONYMOUS	P/P	24	NA	NA	NA	novel	SYNONYMOUS
chr01	9044771	chr01:9044771	G	36	4	0.1	16	4	0	A	Masin01G0037500.1	Masin01G0037500	NA	CDS	SYNONYMOUS	G/G	219	1	4.32	1	novel	SYNONYMOUS
chr01	9044774	chr01:9044774	C	30	8	0.210526	11	8	0	T	Masin01G0037500.1	Masin01G0037500	NA	CDS	SYNONYMOUS	L/L	218	1	4.32	1	novel	SYNONYMOUS
chr01	9044776	chr01:9044776	G	27	7	0.205882	10	7	0	A	Masin01G0037500.1	Masin01G0037500	NA	CDS	SYNONYMOUS	L/L	218	1	4.32	1	novel	SYNONYMOUS
chr01	9045302	chr01:9045302	G	27	15	0.357143	6	15	0	T	Masin01G0037500.1	Masin01G0037500	NA	CDS	SYNONYMOUS	I/I	42	1	4.32	1	novel	SYNONYMOUS
chr01	9045320	chr01:9045320	G	37	3	0.075	17	3	0	A	Masin01G0037500.1	Masin01G0037500	NA	CDS	SYNONYMOUS	N/N	36	1	4.32	1	novel	SYNONYMOUS
chr01	9069273	chr01:9069273	T	22	16	0.421053	3	16	0	C	Masin01G0037700.1	Masin01G0037700	NA	CDS	NONSYNONYMOUS	S/G	424	0.21	4.32	5	novel	TOLERATED
chr01	9069295	chr01:9069295	G	20	22	0.52381	2	16	3	A	Masin01G0037700.1	Masin01G0037700	NA	CDS	SYNONYMOUS	F/F	416	1	4.32	6	novel	SYNONYMOUS
chr01	9069340	chr01:9069340	T	32	6	0.157895	13	6	0	C	Masin01G0037700.1	Masin01G0037700	NA	CDS	SYNONYMOUS	A/A	401	1	3.82	22	novel	SYNONYMOUS
chr01	9074061	chr01:9074061	A	33	1	0.0294118	16	1	0	T	Masin01G0037900.1	Masin01G0037900	NA	CDS	SYNONYMOUS	V/V	83	NA	NA	NA	novel	SYNONYMOUS
chr01	9197214	chr01:9197214	C	30	8	0.210526	11	8	0	A	Masin01G0038300.1	Masin01G0038300	NA	CDS	SYNONYMOUS	S/S	110	0.13	2.43	142	novel	SYNONYMOUS
chr01	9197255	chr01:9197255	A	37	1	0.0263158	18	1	0	C	Masin01G0038300.1	Masin01G0038300	NA	CDS	NONSYNONYMOUS	D/A	124	0.21	2.49	136	novel	TOLERATED
chr01	9197291	chr01:9197291	C	37	1	0.0263158	18	1	0	T	Masin01G0038300.1	Masin01G0038300	NA	CDS	NONSYNONYMOUS	A/V	136	0.17	2.41	142	novel	TOLERATED
chr01	9197325	chr01:9197325	A	32	2	0.0588235	15	2	0	G	Masin01G0038300.1	Masin01G0038300	NA	CDS	SYNONYMOUS	L/L	147	1	2.43	142	novel	SYNONYMOUS
chr01	9198957	chr01:9198957	G	38	2	0.05	18	2	0	T	Masin01G0038300.1	Masin01G0038300	NA	CDS	NONSYNONYMOUS	G/W	276	0	2.64	115	novel	DELETERIOUS
chr01	9198993	chr01:9198993	A	38	2	0.05	18	2	0	G	Masin01G0038300.1	Masin01G0038300	NA	CDS	NONSYNONYMOUS	T/A	288	0.82	2.54	109	novel	TOLERATED
chr01	9199025	chr01:9199025	G	31	7	0.184211	12	7	0	T	Masin01G0038300.1	Masin01G0038300	NA	CDS	NONSYNONYMOUS	K/N	298	0.14	2.63	116	novel	TOLERATED
chr01	9199065	chr01:9199065	C	32	10	0.238095	11	10	0	A	Masin01G0038300.1	Masin01G0038300	NA	CDS	NONSYNONYMOUS	H/N	312	0.21	2.61	119	novel	TOLERATED
chr01	9199124	chr01:9199124	C	29	9	0.236842	10	9	0	T	Masin01G0038300.1	Masin01G0038300	NA	CDS	SYNONYMOUS	I/I	331	1	2.44	131	novel	SYNONYMOUS
chr01	9199125	chr01:9199125	G	25	11	0.305556	7	11	0	A	Masin01G0038300.1	Masin01G0038300	NA	CDS	NONSYNONYMOUS	E/K	332	1	2.44	131	novel	TOLERATED
chr01	9199250	chr01:9199250	C	33	3	0.0833333	15	3	0	T	Masin01G0038300.1	Masin01G0038300	NA	CDS	SYNONYMOUS	I/I	373	0.45	2.83	103	novel	SYNONYMOUS
chr01	9199266	chr01:9199266	G	28	6	0.176471	11	6	0	A	Masin01G0038300.1	Masin01G0038300	NA	CDS	NONSYNONYMOUS	E/K	379	0.42	2.86	90	novel	TOLERATED
chr01	9199322	chr01:9199322	G	30	8	0.210526	11	8	0	A	Masin01G0038300.1	Masin01G0038300	NA	CDS	SYNONYMOUS	E/E	397	1	2.86	84	novel	SYNONYMOUS
chr01	9199421	chr01:9199421	T	38	2	0.05	18	2	0	A	Masin01G0038300.1	Masin01G0038300	NA	CDS	NONSYNONYMOUS	D/E	430	0.63	3.06	73	novel	TOLERATED
chr01	9199442	chr01:9199442	T	34	8	0.190476	13	8	0	G	Masin01G0038300.1	Masin01G0038300	NA	CDS	NONSYNONYMOUS	F/L	437	0.74	4.32	2	novel	TOLERATED
chr01	9211667	chr01:9211667	G	28	8	0.222222	10	8	0	A	Masin01G0038500.1	Masin01G0038500	NA	CDS	NONSYNONYMOUS	L/F	206	0.02	2.82	21	novel	DELETERIOUS
chr01	9211869	chr01:9211869	A	30	4	0.117647	13	4	0	G	Masin01G0038500.1	Masin01G0038500	NA	CDS	SYNONYMOUS	N/N	138	1	2.65	65	novel	SYNONYMOUS
chr01	9212082	chr01:9212082	A	31	7	0.184211	12	7	0	C	Masin01G0038500.1	Masin01G0038500	NA	CDS	SYNONYMOUS	L/L	67	0.63	2.64	66	novel	SYNONYMOUS
chr01	9212130	chr01:9212130	G	29	5	0.147059	12	5	0	A	Masin01G0038500.1	Masin01G0038500	NA	CDS	SYNONYMOUS	S/S	51	0.25	2.87	33	novel	SYNONYMOUS
chr01	9225062	chr01:9225062	G	18	18	0.5	5	8	5	A	Masin01G0038600.1	Masin01G0038600	NA	CDS	SYNONYMOUS	Y/Y	136	0.74	2.65	110	novel	SYNONYMOUS
chr01	9225072	chr01:9225072	T	33	3	0.0833333	15	3	0	G	Masin01G0038600.1	Masin01G0038600	NA	CDS	NONSYNONYMOUS	N/T	133	0.43	2.65	110	novel	TOLERATED
chr01	9225376	chr01:9225376	G	32	4	0.111111	14	4	0	T	Masin01G0038600.1	Masin01G0038600	NA	CDS	SYNONYMOUS	R/R	32	1	2.64	113	novel	SYNONYMOUS
chr01	9237133	chr01:9237133	T	25	13	0.342105	6	13	0	C	Masin01G0038700.1	Masin01G0038700	NA	CDS	SYNONYMOUS	T/T	112	0.84	2.65	102	novel	SYNONYMOUS
chr01	9237256	chr01:9237256	T	39	1	0.025	19	1	0	C	Masin01G0038700.1	Masin01G0038700	NA	CDS	SYNONYMOUS	H/H	153	0.2	2.65	102	novel	SYNONYMOUS
chr01	9240591	chr01:9240591	A	32	2	0.0588235	15	2	0	G	Masin01G0038800.1	Masin01G0038800	NA	CDS	NONSYNONYMOUS	L/P	169	0	3.19	400	novel	DELETERIOUS
chr01	9278627	chr01:9278627	A	25	9	0.264706	9	7	1	G	Masin01G0038900.1	Masin01G0038900	NA	CDS	SYNONYMOUS	G/G	263	1	3.14	400	novel	SYNONYMOUS
chr01	9281147	chr01:9281147	T	34	2	0.0555556	16	2	0	A	Masin01G0038900.1	Masin01G0038900	NA	CDS	NONSYNONYMOUS	K/N	26	0.02	3.13	389	novel	DELETERIOUS
chr01	9390775	chr01:9390775	C	30	4	0.117647	13	4	0	T	Masin01G0039200.1	Masin01G0039200	NA	CDS	SYNONYMOUS	T/T	115	NA	NA	NA	novel	SYNONYMOUS
chr01	9390886	chr01:9390886	G	32	4	0.111111	14	4	0	C	Masin01G0039200.1	Masin01G0039200	NA	CDS	SYNONYMOUS	V/V	152	NA	NA	NA	novel	SYNONYMOUS
chr01	9443264	chr01:9443264	A	32	4	0.111111	14	4	0	T	Masin01G0039400.1	Masin01G0039400	NA	CDS	SYNONYMOUS	I/I	416	0.64	2.82	186	novel	SYNONYMOUS
chr01	9444444	chr01:9444444	T	34	2	0.0555556	16	2	0	C	Masin01G0039400.1	Masin01G0039400	NA	CDS	NONSYNONYMOUS	E/G	333	0.04	2.8	193	novel	DELETERIOUS
chr01	9444455	chr01:9444455	C	33	3	0.0833333	15	3	0	T	Masin01G0039400.1	Masin01G0039400	NA	CDS	SYNONYMOUS	E/E	329	1	2.8	192	novel	SYNONYMOUS
chr01	9444746	chr01:9444746	G	36	2	0.0526316	17	2	0	A	Masin01G0039400.1	Masin01G0039400	NA	CDS	SYNONYMOUS	T/T	232	1	2.81	194	novel	SYNONYMOUS
chr01	9444794	chr01:9444794	T	32	4	0.111111	14	4	0	C	Masin01G0039400.1	Masin01G0039400	NA	CDS	SYNONYMOUS	A/A	216	1	2.81	194	novel	SYNONYMOUS
chr01	9444842	chr01:9444842	G	35	1	0.0277778	17	1	0	A	Masin01G0039400.1	Masin01G0039400	NA	CDS	SYNONYMOUS	L/L	200	0.95	2.81	195	novel	SYNONYMOUS
chr01	9456428	chr01:9456428	A	31	3	0.0882353	14	3	0	G	Masin01G0039400.1	Masin01G0039400	NA	CDS	SYNONYMOUS	H/H	152	1	2.84	178	novel	SYNONYMOUS
chr01	9456482	chr01:9456482	C	33	1	0.0294118	16	1	0	T	Masin01G0039400.1	Masin01G0039400	NA	CDS	SYNONYMOUS	T/T	134	1	2.9	163	novel	SYNONYMOUS
chr01	9456486	chr01:9456486	A	18	18	0.5	4	10	4	G	Masin01G0039400.1	Masin01G0039400	NA	CDS	NONSYNONYMOUS	L/S	133	0.6	2.89	158	novel	TOLERATED
chr01	9456585	chr01:9456585	G	37	1	0.0263158	18	1	0	A	Masin01G0039400.1	Masin01G0039400	NA	CDS	NONSYNONYMOUS	S/F	100	0.04	2.91	150	novel	DELETERIOUS
chr01	9456677	chr01:9456677	C	39	1	0.025	19	1	0	A	Masin01G0039400.1	Masin01G0039400	NA	CDS	SYNONYMOUS	P/P	69	0.41	2.99	155	novel	SYNONYMOUS
chr01	9456701	chr01:9456701	G	37	1	0.0263158	18	1	0	A	Masin01G0039400.1	Masin01G0039400	NA	CDS	SYNONYMOUS	P/P	61	1	3.03	128	novel	SYNONYMOUS
chr01	9456753	chr01:9456753	G	34	2	0.0555556	16	2	0	C	Masin01G0039400.1	Masin01G0039400	NA	CDS	NONSYNONYMOUS	P/R	44	0.05	3.33	72	novel	TOLERATED
chr01	9456795	chr01:9456795	A	35	3	0.0789474	16	3	0	T	Masin01G0039400.1	Masin01G0039400	NA	CDS	NONSYNONYMOUS	F/Y	30	1	3.51	35	novel	TOLERATED
chr01	9456805	chr01:9456805	A	23	11	0.323529	6	11	0	G	Masin01G0039400.1	Masin01G0039400	NA	CDS	NONSYNONYMOUS	Y/H	27	0.52	3.53	20	novel	TOLERATED
chr01	9463920	chr01:9463920	T	30	6	0.166667	12	6	0	C	Masin01G0039500.1	Masin01G0039500	NA	CDS	SYNONYMOUS	R/R	298	1	2.63	390	novel	SYNONYMOUS
chr01	9465773	chr01:9465773	G	30	8	0.210526	11	8	0	A	Masin01G0039500.1	Masin01G0039500	NA	CDS	SYNONYMOUS	L/L	261	0.36	2.6	400	novel	SYNONYMOUS
chr01	9465942	chr01:9465942	G	35	1	0.0277778	17	1	0	T	Masin01G0039500.1	Masin01G0039500	NA	CDS	SYNONYMOUS	G/G	204	1	2.6	396	novel	SYNONYMOUS
chr01	9475216	chr01:9475216	T	33	1	0.0294118	16	1	0	C	Masin01G0039500.1	Masin01G0039500	NA	CDS	NONSYNONYMOUS	M/V	169	0.41	2.66	355	novel	TOLERATED
chr01	9475601	chr01:9475601	G	32	2	0.0588235	15	2	0	A	Masin01G0039500.1	Masin01G0039500	NA	CDS	SYNONYMOUS	T/T	40	0.6	2.71	294	novel	SYNONYMOUS
chr01	9550099	chr01:9550099	C	33	1	0.0294118	16	1	0	T	Masin01G0039600.2	Masin01G0039600	NA	CDS	NONSYNONYMOUS	A/T	11	0.05	3.05	232	novel	TOLERATED
chr01	9553645	chr01:9553645	G	27	7	0.205882	10	7	0	A	Masin01G0039700.1	Masin01G0039700	NA	CDS	SYNONYMOUS	Q/Q	44	1	2.64	344	novel	SYNONYMOUS
chr01	9558389	chr01:9558389	C	37	1	0.0263158	18	1	0	T	Masin01G0039700.2	Masin01G0039700	NA	CDS	NONSYNONYMOUS	A/V	115	0.25	3.33	24	novel	TOLERATED
chr01	9558424	chr01:9558424	G	12	28	0.7	1	10	9	T	Masin01G0039700.2	Masin01G0039700	NA	CDS	NONSYNONYMOUS	A/S	127	0.33	3.63	18	novel	TOLERATED
chr01	9558454	chr01:9558454	C	37	1	0.0263158	18	1	0	G	Masin01G0039700.2	Masin01G0039700	NA	CDS	NONSYNONYMOUS	L/V	137	0.14	3.44	18	novel	TOLERATED
chr01	9564373	chr01:9564373	T	27	7	0.205882	10	7	0	G	Masin01G0039700.2	Masin01G0039700	NA	CDS	SYNONYMOUS	L/L	195	1	3.11	158	novel	SYNONYMOUS
chr01	9570980	chr01:9570980	G	27	9	0.25	10	7	1	A	Masin01G0039700.2	Masin01G0039700	NA	CDS	SYNONYMOUS	P/P	222	1	3.01	159	novel	SYNONYMOUS
chr01	9571025	chr01:9571025	C	26	10	0.277778	8	10	0	T	Masin01G0039700.2	Masin01G0039700	NA	CDS	SYNONYMOUS	G/G	237	1	3.02	165	novel	SYNONYMOUS
chr01	9571033	chr01:9571033	C	17	19	0.527778	2	13	3	T	Masin01G0039700.2	Masin01G0039700	NA	CDS	NONSYNONYMOUS	S/L	240	0.02	3.02	165	novel	DELETERIOUS
chr01	9575484	chr01:9575484	A	37	1	0.0263158	18	1	0	T	Masin01G0039700.2	Masin01G0039700	NA	CDS	NONSYNONYMOUS	L/F	292	0.02	3.5	154	novel	DELETERIOUS
chr01	9577230	chr01:9577230	A	28	6	0.176471	11	6	0	G	Masin01G0039700.2	Masin01G0039700	NA	CDS	SYNONYMOUS	E/E	334	1	3.5	142	novel	SYNONYMOUS
chr01	9589007	chr01:9589007	T	35	1	0.0277778	17	1	0	C	Masin01G0039800.1	Masin01G0039800	NA	CDS	SYNONYMOUS	L/L	19	1	4.07	73	novel	SYNONYMOUS
chr01	9589075	chr01:9589075	C	32	2	0.0588235	15	2	0	T	Masin01G0039800.1	Masin01G0039800	NA	CDS	SYNONYMOUS	Y/Y	41	1	3.95	131	novel	SYNONYMOUS
chr01	9589187	chr01:9589187	A	37	1	0.0263158	18	1	0	G	Masin01G0039800.1	Masin01G0039800	NA	CDS	NONSYNONYMOUS	N/D	79	0.17	3.84	148	novel	TOLERATED
chr01	9592257	chr01:9592257	C	35	1	0.0277778	17	1	0	T	Masin01G0039800.1	Masin01G0039800	NA	CDS	SYNONYMOUS	G/G	196	1	3.66	181	novel	SYNONYMOUS
chr01	9592362	chr01:9592362	C	34	4	0.105263	15	4	0	T	Masin01G0039800.1	Masin01G0039800	NA	CDS	SYNONYMOUS	V/V	231	1	3.67	189	novel	SYNONYMOUS
chr01	9592380	chr01:9592380	C	37	1	0.0263158	18	1	0	T	Masin01G0039800.1	Masin01G0039800	NA	CDS	SYNONYMOUS	H/H	237	1	3.67	186	novel	SYNONYMOUS
chr01	9592410	chr01:9592410	C	23	17	0.425	5	13	2	T	Masin01G0039800.1	Masin01G0039800	NA	CDS	SYNONYMOUS	D/D	247	1	3.65	195	novel	SYNONYMOUS
chr01	9592419	chr01:9592419	C	41	1	0.0238095	20	1	0	T	Masin01G0039800.1	Masin01G0039800	NA	CDS	SYNONYMOUS	F/F	250	1	3.65	195	novel	SYNONYMOUS
chr01	9592431	chr01:9592431	C	37	5	0.119048	17	3	1	G	Masin01G0039800.1	Masin01G0039800	NA	CDS	SYNONYMOUS	R/R	254	1	3.65	195	novel	SYNONYMOUS
chr01	9592527	chr01:9592527	A	29	9	0.236842	10	9	0	C	Masin01G0039800.1	Masin01G0039800	NA	CDS	NONSYNONYMOUS	K/N	286	0.21	3.72	177	novel	TOLERATED
chr01	9592544	chr01:9592544	C	38	2	0.05	18	2	0	T	Masin01G0039800.1	Masin01G0039800	NA	CDS	NONSYNONYMOUS	A/V	292	0.17	3.66	139	novel	TOLERATED
chr01	9592656	chr01:9592656	G	34	2	0.0555556	16	2	0	A	Masin01G0039800.1	Masin01G0039800	NA	CDS	SYNONYMOUS	A/A	329	1	3.63	310	novel	SYNONYMOUS
chr01	9592669	chr01:9592669	T	32	2	0.0588235	15	2	0	C	Masin01G0039800.1	Masin01G0039800	NA	CDS	NONSYNONYMOUS	Y/H	334	0.43	3.63	308	novel	TOLERATED
chr01	9592893	chr01:9592893	A	34	2	0.0555556	16	2	0	C	Masin01G0039800.1	Masin01G0039800	NA	CDS	SYNONYMOUS	S/S	408	0.53	3.63	210	novel	SYNONYMOUS
chr01	9593051	chr01:9593051	C	31	3	0.0882353	14	3	0	T	Masin01G0039800.1	Masin01G0039800	NA	CDS	SYNONYMOUS	F/F	438	1	4.32	4	novel	SYNONYMOUS
chr01	9624174	chr01:9624174	G	32	4	0.111111	14	4	0	C	Masin01G0039900.1	Masin01G0039900	NA	CDS	SYNONYMOUS	V/V	32	1	4.32	1	novel	SYNONYMOUS
chr01	9624243	chr01:9624243	C	28	6	0.176471	11	6	0	T	Masin01G0039900.1	Masin01G0039900	NA	CDS	SYNONYMOUS	D/D	55	0.68	4.32	3	novel	SYNONYMOUS
chr01	9624266	chr01:9624266	A	31	5	0.138889	13	5	0	C	Masin01G0039900.1	Masin01G0039900	NA	CDS	NONSYNONYMOUS	N/T	63	0.3	4.32	3	novel	TOLERATED
chr01	9631434	chr01:9631434	A	29	5	0.147059	12	5	0	T	Masin01G0039900.1	Masin01G0039900	NA	CDS	NONSYNONYMOUS	E/V	103	0.14	3.43	170	novel	TOLERATED
chr01	9631438	chr01:9631438	T	33	3	0.0833333	15	3	0	A	Masin01G0039900.2	Masin01G0039900	NA	CDS	SYNONYMOUS	A/A	21	0.23	3.11	170	novel	SYNONYMOUS
chr01	9631501	chr01:9631501	C	33	1	0.0294118	16	1	0	T	Masin01G0039900.3	Masin01G0039900	NA	CDS	SYNONYMOUS	S/S	78	0.9	3.29	175	novel	SYNONYMOUS
chr01	9632534	chr01:9632534	G	31	3	0.0882353	14	3	0	A	Masin01G0039900.1	Masin01G0039900	NA	CDS	SYNONYMOUS	Q/Q	163	1	3.43	180	novel	SYNONYMOUS
chr01	9632697	chr01:9632697	A	37	3	0.075	17	3	0	G	Masin01G0039900.1	Masin01G0039900	NA	CDS	NONSYNONYMOUS	S/G	218	0.39	3.43	145	novel	TOLERATED
chr01	9633650	chr01:9633650	G	35	3	0.0789474	16	3	0	A	Masin01G0039900.2	Masin01G0039900	NA	CDS	NONSYNONYMOUS	D/N	200	0.14	2.98	193	novel	TOLERATED
chr01	9633698	chr01:9633698	C	34	2	0.0555556	16	2	0	T	Masin01G0039900.1	Masin01G0039900	NA	CDS	SYNONYMOUS	L/L	299	1	2.87	223	novel	SYNONYMOUS
chr01	9640826	chr01:9640826	C	37	3	0.075	17	3	0	T	Masin01G0039900.2	Masin01G0039900	NA	CDS	NONSYNONYMOUS	S/L	394	0.23	2.79	224	novel	TOLERATED
chr01	9649563	chr01:9649563	C	32	6	0.157895	13	6	0	T	Masin01G0039900.2	Masin01G0039900	NA	CDS	NONSYNONYMOUS	A/V	406	0.5	2.8	227	novel	TOLERATED
chr01	9649932	chr01:9649932	T	34	2	0.0555556	16	2	0	C	Masin01G0039900.1	Masin01G0039900	NA	CDS	SYNONYMOUS	A/A	535	1	2.87	241	novel	SYNONYMOUS
chr01	9649965	chr01:9649965	T	35	1	0.0277778	17	1	0	C	Masin01G0039900.1	Masin01G0039900	NA	CDS	SYNONYMOUS	S/S	546	1	2.86	243	novel	SYNONYMOUS
chr01	9651179	chr01:9651179	G	37	1	0.0263158	18	1	0	C	Masin01G0039900.1	Masin01G0039900	NA	CDS	NONSYNONYMOUS	D/H	590	0.02	2.85	240	novel	DELETERIOUS
chr01	9652109	chr01:9652109	C	34	2	0.0555556	16	2	0	T	Masin01G0039900.1	Masin01G0039900	NA	CDS	SYNONYMOUS	L/L	628	1	2.84	225	novel	SYNONYMOUS
chr01	9652151	chr01:9652151	T	32	2	0.0588235	15	2	0	A	Masin01G0039900.1	Masin01G0039900	NA	CDS	SYNONYMOUS	L/L	642	1	2.84	226	novel	SYNONYMOUS
chr01	9654290	chr01:9654290	C	37	1	0.0263158	18	1	0	T	Masin01G0039900.1	Masin01G0039900	NA	CDS	SYNONYMOUS	V/V	658	1	2.86	221	novel	SYNONYMOUS
chr01	9654321	chr01:9654321	G	35	3	0.0789474	16	3	0	A	Masin01G0039900.1	Masin01G0039900	NA	CDS	NONSYNONYMOUS	G/S	669	0.26	2.93	206	novel	TOLERATED
chr01	9654558	chr01:9654558	C	3	31	0.911765	0	3	14	T	Masin01G0039900.1	Masin01G0039900	NA	CDS	NONSYNONYMOUS	R/C	695	0.07	2.92	192	novel	TOLERATED
chr01	9654571	chr01:9654571	C	26	8	0.235294	9	8	0	T	Masin01G0039900.1	Masin01G0039900	NA	CDS	NONSYNONYMOUS	P/L	699	1	2.88	206	novel	TOLERATED
chr01	9654635	chr01:9654635	A	33	3	0.0833333	15	3	0	G	Masin01G0039900.1	Masin01G0039900	NA	CDS	SYNONYMOUS	P/P	720	1	2.87	215	novel	SYNONYMOUS
chr01	9669201	chr01:9669201	T	9	31	0.775	1	7	12	C	Masin01G0040000.1	Masin01G0040000	NA	CDS	SYNONYMOUS	S/S	184	1	2.86	399	novel	SYNONYMOUS
chr01	9669333	chr01:9669333	C	30	4	0.117647	13	4	0	T	Masin01G0040000.1	Masin01G0040000	NA	CDS	SYNONYMOUS	T/T	140	0.75	2.86	400	novel	SYNONYMOUS
chr01	9669983	chr01:9669983	A	27	7	0.205882	10	7	0	G	Masin01G0040000.1	Masin01G0040000	NA	CDS	SYNONYMOUS	L/L	119	1	2.86	399	novel	SYNONYMOUS
chr01	9688316	chr01:9688316	C	31	3	0.0882353	14	3	0	T	Masin01G0040100.1	Masin01G0040100	NA	CDS	SYNONYMOUS	D/D	61	0.69	3.55	288	novel	SYNONYMOUS
chr01	9688322	chr01:9688322	C	34	2	0.0555556	16	2	0	T	Masin01G0040100.1	Masin01G0040100	NA	CDS	SYNONYMOUS	I/I	63	1	3.55	290	novel	SYNONYMOUS
chr01	9688355	chr01:9688355	C	31	5	0.138889	13	5	0	T	Masin01G0040100.1	Masin01G0040100	NA	CDS	SYNONYMOUS	R/R	74	1	3.53	298	novel	SYNONYMOUS
chr01	9688412	chr01:9688412	C	34	4	0.105263	15	4	0	T	Masin01G0040100.1	Masin01G0040100	NA	CDS	SYNONYMOUS	A/A	93	1	3.53	301	novel	SYNONYMOUS
chr01	9688796	chr01:9688796	C	32	2	0.0588235	15	2	0	T	Masin01G0040100.1	Masin01G0040100	NA	CDS	SYNONYMOUS	P/P	221	1	3.51	326	novel	SYNONYMOUS
chr01	9688796	chr01:9688796	C	32	2	0.0588235	15	2	0	T	Masin01G0040200.1	Masin01G0040200	NA	CDS	SYNONYMOUS	L/L	61	1	4.32	1	novel	SYNONYMOUS
chr01	9688850	chr01:9688850	C	34	2	0.0555556	16	2	0	T	Masin01G0040100.1	Masin01G0040100	NA	CDS	SYNONYMOUS	F/F	239	1	3.51	326	novel	SYNONYMOUS
chr01	9688850	chr01:9688850	C	34	2	0.0555556	16	2	0	T	Masin01G0040200.1	Masin01G0040200	NA	CDS	SYNONYMOUS	P/P	43	1	4.32	1	novel	SYNONYMOUS
chr01	9731599	chr01:9731599	A	27	9	0.25	9	9	0	C	Masin01G0040300.1	Masin01G0040300	NA	CDS	SYNONYMOUS	R/R	25	1	3.07	217	novel	SYNONYMOUS
chr01	9731715	chr01:9731715	G	30	6	0.166667	12	6	0	A	Masin01G0040300.1	Masin01G0040300	NA	CDS	SYNONYMOUS	K/K	63	1	3.09	217	novel	SYNONYMOUS
chr01	9731748	chr01:9731748	A	37	1	0.0263158	18	1	0	G	Masin01G0040300.1	Masin01G0040300	NA	CDS	SYNONYMOUS	T/T	74	1	3.07	218	novel	SYNONYMOUS
chr01	9731811	chr01:9731811	C	31	3	0.0882353	14	3	0	T	Masin01G0040300.1	Masin01G0040300	NA	CDS	SYNONYMOUS	V/V	95	1	3.1	220	novel	SYNONYMOUS
chr01	9731850	chr01:9731850	C	28	6	0.176471	11	6	0	T	Masin01G0040300.1	Masin01G0040300	NA	CDS	SYNONYMOUS	N/N	108	1	3.1	220	novel	SYNONYMOUS
chr01	9732060	chr01:9732060	C	38	2	0.05	18	2	0	T	Masin01G0040300.1	Masin01G0040300	NA	CDS	SYNONYMOUS	T/T	178	1	3.05	228	novel	SYNONYMOUS
chr01	9732067	chr01:9732067	C	37	3	0.075	17	3	0	T	Masin01G0040300.1	Masin01G0040300	NA	CDS	NONSYNONYMOUS	L/F	181	0	3.05	228	novel	DELETERIOUS
chr01	9732084	chr01:9732084	C	41	1	0.0238095	20	1	0	T	Masin01G0040300.1	Masin01G0040300	NA	CDS	SYNONYMOUS	V/V	186	1	3.05	228	novel	SYNONYMOUS
chr01	9732261	chr01:9732261	G	33	3	0.0833333	15	3	0	A	Masin01G0040300.1	Masin01G0040300	NA	CDS	SYNONYMOUS	A/A	245	1	3.03	235	novel	SYNONYMOUS
chr01	9732291	chr01:9732291	C	30	4	0.117647	13	4	0	T	Masin01G0040300.1	Masin01G0040300	NA	CDS	SYNONYMOUS	V/V	255	0.62	3.03	232	novel	SYNONYMOUS
chr01	9732414	chr01:9732414	C	35	5	0.125	15	5	0	T	Masin01G0040300.1	Masin01G0040300	NA	CDS	SYNONYMOUS	I/I	296	1	3.2	195	novel	SYNONYMOUS
chr01	9732700	chr01:9732700	G	35	1	0.0277778	17	1	0	A	Masin01G0040300.1	Masin01G0040300	NA	CDS	NONSYNONYMOUS	A/T	392	0	3.05	224	novel	DELETERIOUS
chr01	9732768	chr01:9732768	A	32	2	0.0588235	15	2	0	T	Masin01G0040300.1	Masin01G0040300	NA	CDS	SYNONYMOUS	A/A	414	1	3.05	224	novel	SYNONYMOUS
chr01	9732785	chr01:9732785	T	29	5	0.147059	12	5	0	C	Masin01G0040300.1	Masin01G0040300	NA	CDS	NONSYNONYMOUS	M/T	420	0.55	3.05	223	novel	TOLERATED
chr01	9732792	chr01:9732792	C	21	13	0.382353	6	9	2	T	Masin01G0040300.1	Masin01G0040300	NA	CDS	SYNONYMOUS	P/P	422	1	3.05	223	novel	SYNONYMOUS
chr01	9732843	chr01:9732843	C	39	1	0.025	19	1	0	T	Masin01G0040300.1	Masin01G0040300	NA	CDS	SYNONYMOUS	S/S	439	1	3.07	225	novel	SYNONYMOUS
chr01	9732852	chr01:9732852	C	33	5	0.131579	14	5	0	T	Masin01G0040300.1	Masin01G0040300	NA	CDS	SYNONYMOUS	T/T	442	1	3.06	227	novel	SYNONYMOUS
chr01	9732855	chr01:9732855	C	37	1	0.0263158	18	1	0	T	Masin01G0040300.1	Masin01G0040300	NA	CDS	SYNONYMOUS	D/D	443	1	3.06	227	novel	SYNONYMOUS
chr01	9733507	chr01:9733507	G	35	1	0.0277778	17	1	0	C	Masin01G0040300.1	Masin01G0040300	NA	CDS	NONSYNONYMOUS	G/A	557	0	3.35	176	novel	DELETERIOUS
chr01	9734831	chr01:9734831	T	35	1	0.0277778	17	1	0	C	Masin01G0040400.1	Masin01G0040400	NA	CDS	SYNONYMOUS	L/L	258	0.04	3.22	375	novel	SYNONYMOUS
chr01	9734831	chr01:9734831	T	35	1	0.0277778	17	1	0	C	Masin01G0040400.3	Masin01G0040400	NA	CDS	SYNONYMOUS	L/L	299	0.13	3.25	375	novel	SYNONYMOUS
chr01	9735238	chr01:9735238	G	1	33	0.970588	0	1	16	A	Masin01G0040400.1	Masin01G0040400	NA	CDS	SYNONYMOUS	N/N	244	1	3.22	381	novel	SYNONYMOUS
chr01	9735441	chr01:9735441	T	34	2	0.0555556	16	2	0	A	Masin01G0040400.1	Masin01G0040400	NA	CDS	NONSYNONYMOUS	D/V	202	0	3.22	396	novel	DELETERIOUS
chr01	9736115	chr01:9736115	T	34	2	0.0555556	16	2	0	C	Masin01G0040400.1	Masin01G0040400	NA	CDS	NONSYNONYMOUS	D/G	176	0	3.21	393	novel	DELETERIOUS
chr01	9736338	chr01:9736338	T	34	4	0.105263	15	4	0	G	Masin01G0040400.2	Masin01G0040400	NA	CDS	SYNONYMOUS	A/A	150	1	3.27	24	novel	SYNONYMOUS
chr01	9737456	chr01:9737456	T	37	1	0.0263158	18	1	0	C	Masin01G0040400.3	Masin01G0040400	NA	CDS	NONSYNONYMOUS	I/V	95	0.6	3.25	399	novel	TOLERATED
chr01	9737503	chr01:9737503	C	32	8	0.2	12	8	0	T	Masin01G0040400.2	Masin01G0040400	NA	CDS	NONSYNONYMOUS	R/H	58	0.04	3.03	397	novel	DELETERIOUS
chr01	9737503	chr01:9737503	C	32	8	0.2	12	8	0	T	Masin01G0040400.3	Masin01G0040400	NA	CDS	NONSYNONYMOUS	R/H	79	0.05	3.25	395	novel	TOLERATED
chr01	9737506	chr01:9737506	T	39	1	0.025	19	1	0	C	Masin01G0040400.2	Masin01G0040400	NA	CDS	NONSYNONYMOUS	K/R	57	0.1	3.03	397	novel	TOLERATED
chr01	9737637	chr01:9737637	T	33	3	0.0833333	15	3	0	A	Masin01G0040400.1	Masin01G0040400	NA	CDS	NONSYNONYMOUS	K/M	66	0	3.22	384	novel	DELETERIOUS
chr01	9740099	chr01:9740099	T	32	6	0.157895	13	6	0	C	Masin01G0040400.2	Masin01G0040400	NA	CDS	NONSYNONYMOUS	K/R	32	0.1	3.03	387	novel	TOLERATED
chr01	9740103	chr01:9740103	C	33	5	0.131579	14	5	0	T	Masin01G0040400.3	Masin01G0040400	NA	CDS	NONSYNONYMOUS	A/T	52	0.48	3.25	376	novel	TOLERATED
chr01	9740105	chr01:9740105	A	33	3	0.0833333	15	3	0	C	Masin01G0040400.1	Masin01G0040400	NA	CDS	NONSYNONYMOUS	L/R	51	0	3.22	377	novel	DELETERIOUS
chr01	9740319	chr01:9740319	A	35	1	0.0277778	17	1	0	G	Masin01G0040400.1	Masin01G0040400	NA	CDS	SYNONYMOUS	D/D	31	1	3.23	359	novel	SYNONYMOUS
chr01	9779520	chr01:9779520	T	31	7	0.184211	12	7	0	A	Masin01G0040500.1	Masin01G0040500	NA	CDS	NONSYNONYMOUS	S/T	127	0.15	3.15	223	novel	TOLERATED
chr01	9779587	chr01:9779587	T	27	11	0.289474	9	9	1	C	Masin01G0040500.1	Masin01G0040500	NA	CDS	NONSYNONYMOUS	V/A	149	0.18	3.12	296	novel	TOLERATED
chr01	9779670	chr01:9779670	A	41	1	0.0238095	20	1	0	G	Masin01G0040500.1	Masin01G0040500	NA	CDS	NONSYNONYMOUS	S/G	177	0.05	3.08	360	novel	TOLERATED
chr01	9779765	chr01:9779765	G	35	1	0.0277778	17	1	0	A	Masin01G0040500.1	Masin01G0040500	NA	CDS	NONSYNONYMOUS	M/I	208	0.24	3.07	373	novel	TOLERATED
chr01	9779810	chr01:9779810	A	37	1	0.0263158	18	1	0	G	Masin01G0040500.1	Masin01G0040500	NA	CDS	SYNONYMOUS	Q/Q	223	1	3.09	385	novel	SYNONYMOUS
chr01	9779948	chr01:9779948	T	27	9	0.25	9	9	0	C	Masin01G0040500.1	Masin01G0040500	NA	CDS	SYNONYMOUS	H/H	269	1	3.08	392	novel	SYNONYMOUS
chr01	9780083	chr01:9780083	C	35	3	0.0789474	16	3	0	T	Masin01G0040500.1	Masin01G0040500	NA	CDS	SYNONYMOUS	I/I	314	1	3.09	374	novel	SYNONYMOUS
chr01	9780087	chr01:9780087	C	37	1	0.0263158	18	1	0	T	Masin01G0040500.1	Masin01G0040500	NA	CDS	NONSYNONYMOUS	R/W	316	0	3.1	370	novel	DELETERIOUS
chr01	9780359	chr01:9780359	A	34	2	0.0555556	16	2	0	T	Masin01G0040500.1	Masin01G0040500	NA	CDS	SYNONYMOUS	I/I	406	1	3.09	400	novel	SYNONYMOUS
chr01	9781603	chr01:9781603	C	33	1	0.0294118	16	1	0	G	Masin01G0040500.1	Masin01G0040500	NA	CDS	NONSYNONYMOUS	T/S	521	0	3.09	399	novel	DELETERIOUS
chr01	9781715	chr01:9781715	G	32	4	0.111111	14	4	0	A	Masin01G0040500.1	Masin01G0040500	NA	CDS	SYNONYMOUS	L/L	558	1	3.09	398	novel	SYNONYMOUS
chr01	9781880	chr01:9781880	G	26	8	0.235294	9	8	0	A	Masin01G0040500.1	Masin01G0040500	NA	CDS	SYNONYMOUS	R/R	613	1	3.09	397	novel	SYNONYMOUS
chr01	9781945	chr01:9781945	A	29	9	0.236842	10	9	0	G	Masin01G0040500.1	Masin01G0040500	NA	CDS	NONSYNONYMOUS	Q/R	635	0.14	3.08	396	novel	TOLERATED
chr01	9796540	chr01:9796540	C	30	6	0.166667	12	6	0	A	Masin01G0040600.1	Masin01G0040600	NA	CDS	SYNONYMOUS	T/T	195	1	2.94	400	novel	SYNONYMOUS
chr01	9797587	chr01:9797587	G	36	2	0.0526316	17	2	0	A	Masin01G0040600.1	Masin01G0040600	NA	CDS	NONSYNONYMOUS	V/I	391	0.01	2.94	397	novel	DELETERIOUS
chr01	9797592	chr01:9797592	C	29	7	0.194444	11	7	0	G	Masin01G0040600.1	Masin01G0040600	NA	CDS	NONSYNONYMOUS	N/K	392	1	2.94	397	novel	TOLERATED
chr01	9818650	chr01:9818650	C	32	2	0.0588235	15	2	0	T	Masin01G0040700.1	Masin01G0040700	NA	CDS	SYNONYMOUS	L/L	13	1	3.13	157	novel	SYNONYMOUS
chr01	9823049	chr01:9823049	G	28	6	0.176471	11	6	0	A	Masin01G0040700.1	Masin01G0040700	NA	CDS	NONSYNONYMOUS	R/Q	101	0.02	3.08	169	novel	DELETERIOUS
chr01	9830001	chr01:9830001	C	31	5	0.138889	13	5	0	T	Masin01G0040700.2	Masin01G0040700	NA	CDS	NONSYNONYMOUS	S/L	300	0.05	4.32	3	novel	TOLERATED
chr01	9830002	chr01:9830002	A	1	35	0.972222	0	1	17	G	Masin01G0040700.2	Masin01G0040700	NA	CDS	SYNONYMOUS	S/S	300	0.88	4.32	3	novel	SYNONYMOUS
chr01	9830512	chr01:9830512	G	33	1	0.0294118	16	1	0	A	Masin01G0040700.1	Masin01G0040700	NA	CDS	SYNONYMOUS	R/R	227	1	3.01	167	novel	SYNONYMOUS
chr01	9830533	chr01:9830533	T	33	1	0.0294118	16	1	0	C	Masin01G0040700.1	Masin01G0040700	NA	CDS	SYNONYMOUS	D/D	234	1	3	166	novel	SYNONYMOUS
chr01	9830650	chr01:9830650	T	18	16	0.470588	5	8	4	C	Masin01G0040700.1	Masin01G0040700	NA	CDS	SYNONYMOUS	D/D	273	1	3.02	161	novel	SYNONYMOUS
chr01	9830695	chr01:9830695	C	8	26	0.764706	1	6	10	T	Masin01G0040700.1	Masin01G0040700	NA	CDS	SYNONYMOUS	D/D	288	0.4	3.28	123	novel	SYNONYMOUS
chr01	9834757	chr01:9834757	A	29	5	0.147059	12	5	0	G	Masin01G0040800.1	Masin01G0040800	NA	CDS	SYNONYMOUS	A/A	355	1	3	386	novel	SYNONYMOUS
chr01	9835658	chr01:9835658	A	33	1	0.0294118	16	1	0	G	Masin01G0040800.1	Masin01G0040800	NA	CDS	SYNONYMOUS	L/L	336	1	3	400	novel	SYNONYMOUS
chr01	9835877	chr01:9835877	G	30	6	0.166667	12	6	0	A	Masin01G0040800.1	Masin01G0040800	NA	CDS	SYNONYMOUS	P/P	263	1	3	400	novel	SYNONYMOUS
chr01	9852856	chr01:9852856	C	34	4	0.105263	15	4	0	G	Masin01G0040900.1	Masin01G0040900	NA	CDS	SYNONYMOUS	V/V	65	NA	NA	NA	novel	SYNONYMOUS
chr01	9883178	chr01:9883178	G	36	2	0.0526316	17	2	0	A	Masin01G0041100.1	Masin01G0041100	NA	CDS	SYNONYMOUS	D/D	22	1	3.39	24	novel	SYNONYMOUS
chr01	9940578	chr01:9940578	C	30	6	0.166667	12	6	0	T	Masin01G0041200.1	Masin01G0041200	NA	CDS	SYNONYMOUS	D/D	10	0.85	4.32	2	novel	SYNONYMOUS
chr01	9943901	chr01:9943901	A	32	2	0.0588235	15	2	0	G	Masin01G0041200.1	Masin01G0041200	NA	CDS	NONSYNONYMOUS	Y/C	102	0.08	3.25	9	novel	TOLERATED
chr01	9943926	chr01:9943926	C	30	4	0.117647	13	4	0	G	Masin01G0041200.1	Masin01G0041200	NA	CDS	NONSYNONYMOUS	F/L	110	1	3.32	8	novel	TOLERATED
chr01	9958216	chr01:9958216	G	37	1	0.0263158	18	1	0	A	Masin01G0041300.1	Masin01G0041300	NA	CDS	SYNONYMOUS	G/G	121	1	2.58	113	novel	SYNONYMOUS
chr01	9965148	chr01:9965148	C	15	19	0.558824	1	13	3	T	Masin01G0041400.1	Masin01G0041400	NA	CDS	NONSYNONYMOUS	S/F	6	0.17	2.93	13	novel	TOLERATED
chr01	9965183	chr01:9965183	G	20	14	0.411765	4	12	1	C	Masin01G0041400.1	Masin01G0041400	NA	CDS	NONSYNONYMOUS	A/P	18	0.06	2.82	28	novel	TOLERATED
chr01	9965275	chr01:9965275	G	33	1	0.0294118	16	1	0	A	Masin01G0041400.1	Masin01G0041400	NA	CDS	SYNONYMOUS	A/A	48	0.48	2.76	29	novel	SYNONYMOUS
chr01	9965295	chr01:9965295	T	33	1	0.0294118	16	1	0	C	Masin01G0041400.1	Masin01G0041400	NA	CDS	NONSYNONYMOUS	F/S	55	0.01	2.72	32	novel	DELETERIOUS
chr01	9967587	chr01:9967587	A	33	3	0.0833333	15	3	0	T	Masin01G0041400.1	Masin01G0041400	NA	CDS	NONSYNONYMOUS	N/I	148	0.05	2.73	32	novel	TOLERATED
chr01	9970597	chr01:9970597	G	33	1	0.0294118	16	1	0	A	Masin01G0041500.1	Masin01G0041500	NA	CDS	SYNONYMOUS	F/F	325	1	4.32	308	novel	SYNONYMOUS
chr01	9971896	chr01:9971896	G	34	2	0.0555556	16	2	0	A	Masin01G0041500.1	Masin01G0041500	NA	CDS	SYNONYMOUS	L/L	16	1	4.32	1	novel	SYNONYMOUS
chr01	9992281	chr01:9992281	T	33	1	0.0294118	16	1	0	C	Masin01G0041700.3	Masin01G0041700	NA	CDS	SYNONYMOUS	K/K	520	1	4.32	1	novel	SYNONYMOUS
chr01	10019660	chr01:10019660	T	35	1	0.0277778	17	1	0	C	Masin01G0041700.1	Masin01G0041700	NA	CDS	SYNONYMOUS	T/T	134	1	4.32	1	novel	SYNONYMOUS
chr01	10125403	chr01:10125403	G	33	1	0.0294118	16	1	0	C	Masin01G0041900.1	Masin01G0041900	NA	CDS	NONSYNONYMOUS	D/H	81	0.82	2.97	180	novel	TOLERATED
chr01	10125551	chr01:10125551	G	31	3	0.0882353	14	3	0	A	Masin01G0041900.1	Masin01G0041900	NA	CDS	NONSYNONYMOUS	R/Q	130	0.1	3.06	181	novel	TOLERATED
chr01	10129449	chr01:10129449	C	39	1	0.025	19	1	0	T	Masin01G0042000.1	Masin01G0042000	NA	CDS	SYNONYMOUS	*/*	1050	NA	NA	NA	novel	SYNONYMOUS
chr01	10142851	chr01:10142851	A	36	4	0.1	16	4	0	T	Masin01G0042000.1	Masin01G0042000	NA	CDS	SYNONYMOUS	T/T	882	1	4.32	1	novel	SYNONYMOUS
chr01	10143151	chr01:10143151	T	24	10	0.294118	7	10	0	C	Masin01G0042000.1	Masin01G0042000	NA	CDS	SYNONYMOUS	G/G	782	1	4.32	1	novel	SYNONYMOUS
chr01	10143421	chr01:10143421	T	34	2	0.0555556	16	2	0	A	Masin01G0042000.1	Masin01G0042000	NA	CDS	SYNONYMOUS	S/S	692	1	4.32	1	novel	SYNONYMOUS
chr01	10143643	chr01:10143643	A	33	3	0.0833333	15	3	0	G	Masin01G0042000.1	Masin01G0042000	NA	CDS	SYNONYMOUS	H/H	618	1	4.32	1	novel	SYNONYMOUS
chr01	10144405	chr01:10144405	T	32	2	0.0588235	15	2	0	A	Masin01G0042000.1	Masin01G0042000	NA	CDS	SYNONYMOUS	S/S	364	1	4.32	1	novel	SYNONYMOUS
chr01	10144639	chr01:10144639	C	27	9	0.25	9	9	0	T	Masin01G0042000.1	Masin01G0042000	NA	CDS	SYNONYMOUS	L/L	286	1	4.32	1	novel	SYNONYMOUS
chr01	10261376	chr01:10261376	G	35	1	0.0277778	17	1	0	A	Masin01G0042200.1	Masin01G0042200	NA	CDS	NONSYNONYMOUS	R/H	97	0	3.17	400	novel	DELETERIOUS
chr01	10261809	chr01:10261809	A	31	3	0.0882353	14	3	0	G	Masin01G0042200.1	Masin01G0042200	NA	CDS	SYNONYMOUS	P/P	117	1	3.17	400	novel	SYNONYMOUS
chr01	10264601	chr01:10264601	G	37	1	0.0263158	18	1	0	A	Masin01G0042400.1	Masin01G0042400	NA	CDS	SYNONYMOUS	Q/Q	273	1	3.82	398	novel	SYNONYMOUS
chr01	10264718	chr01:10264718	T	35	1	0.0277778	17	1	0	C	Masin01G0042400.1	Masin01G0042400	NA	CDS	SYNONYMOUS	G/G	312	1	3.82	396	novel	SYNONYMOUS
chr01	10264866	chr01:10264866	C	33	1	0.0294118	16	1	0	T	Masin01G0042400.1	Masin01G0042400	NA	CDS	SYNONYMOUS	V/V	324	1	3.82	400	novel	SYNONYMOUS
chr01	10317580	chr01:10317580	T	37	1	0.0263158	18	1	0	A	Masin01G0042500.1	Masin01G0042500	NA	CDS	NONSYNONYMOUS	H/Q	5	0.31	4.32	5	novel	TOLERATED
chr01	10317625	chr01:10317625	G	33	3	0.0833333	15	3	0	C	Masin01G0042500.1	Masin01G0042500	NA	CDS	SYNONYMOUS	L/L	20	1	3.71	41	novel	SYNONYMOUS
chr01	10318852	chr01:10318852	T	30	8	0.210526	11	8	0	C	Masin01G0042500.1	Masin01G0042500	NA	CDS	SYNONYMOUS	R/R	284	1	3.07	387	novel	SYNONYMOUS
chr01	10332178	chr01:10332178	C	25	9	0.264706	9	7	1	T	Masin01G0042600.1	Masin01G0042600	NA	CDS	SYNONYMOUS	D/D	105	NA	NA	NA	novel	SYNONYMOUS
chr01	10355593	chr01:10355593	C	30	8	0.210526	11	8	0	G	Masin01G0042700.1	Masin01G0042700	NA	CDS	NONSYNONYMOUS	L/V	19	0.81	3.3	96	novel	TOLERATED
chr01	10355670	chr01:10355670	T	27	7	0.205882	10	7	0	C	Masin01G0042700.1	Masin01G0042700	NA	CDS	SYNONYMOUS	L/L	44	1	3.11	353	novel	SYNONYMOUS
chr01	10356151	chr01:10356151	G	30	6	0.166667	12	6	0	A	Masin01G0042700.1	Masin01G0042700	NA	CDS	SYNONYMOUS	A/A	69	0.89	3.11	369	novel	SYNONYMOUS
chr01	10356191	chr01:10356191	T	37	5	0.119048	16	5	0	C	Masin01G0042700.1	Masin01G0042700	NA	CDS	NONSYNONYMOUS	Y/H	83	0.11	3.09	370	novel	TOLERATED
chr01	10356232	chr01:10356232	T	25	11	0.305556	7	11	0	G	Masin01G0042700.1	Masin01G0042700	NA	CDS	NONSYNONYMOUS	N/K	96	0.35	3.13	362	novel	TOLERATED
chr01	10356344	chr01:10356344	T	31	5	0.138889	13	5	0	A	Masin01G0042700.1	Masin01G0042700	NA	CDS	NONSYNONYMOUS	C/S	134	0.33	3.1	383	novel	TOLERATED
chr01	10356376	chr01:10356376	C	11	25	0.694444	0	11	7	T	Masin01G0042700.1	Masin01G0042700	NA	CDS	SYNONYMOUS	H/H	144	1	3.1	381	novel	SYNONYMOUS
chr01	10356385	chr01:10356385	G	26	12	0.315789	7	12	0	A	Masin01G0042700.1	Masin01G0042700	NA	CDS	SYNONYMOUS	A/A	147	1	3.1	381	novel	SYNONYMOUS
chr01	10356394	chr01:10356394	T	25	11	0.305556	7	11	0	C	Masin01G0042700.1	Masin01G0042700	NA	CDS	SYNONYMOUS	C/C	150	0.01	3.1	381	novel	SYNONYMOUS
chr01	10356403	chr01:10356403	G	25	11	0.305556	7	11	0	A	Masin01G0042700.1	Masin01G0042700	NA	CDS	SYNONYMOUS	A/A	153	1	3.09	379	novel	SYNONYMOUS
chr01	10356784	chr01:10356784	A	13	29	0.690476	0	13	8	T	Masin01G0042700.1	Masin01G0042700	NA	CDS	SYNONYMOUS	G/G	190	0.99	3.1	383	novel	SYNONYMOUS
chr01	10356832	chr01:10356832	C	38	2	0.05	18	2	0	A	Masin01G0042700.1	Masin01G0042700	NA	CDS	NONSYNONYMOUS	N/K	206	0.04	3.09	388	novel	DELETERIOUS
chr01	10356854	chr01:10356854	T	25	11	0.305556	7	11	0	C	Masin01G0042700.1	Masin01G0042700	NA	CDS	SYNONYMOUS	L/L	214	1	3.09	388	novel	SYNONYMOUS
chr01	10356874	chr01:10356874	C	25	11	0.305556	7	11	0	T	Masin01G0042700.1	Masin01G0042700	NA	CDS	SYNONYMOUS	P/P	220	1	3.13	387	novel	SYNONYMOUS
chr01	10357180	chr01:10357180	C	26	12	0.315789	7	12	0	G	Masin01G0042700.1	Masin01G0042700	NA	CDS	SYNONYMOUS	G/G	322	0.38	3.1	383	novel	SYNONYMOUS
chr01	10357915	chr01:10357915	T	29	7	0.194444	11	7	0	C	Masin01G0042700.1	Masin01G0042700	NA	CDS	SYNONYMOUS	N/N	420	1	3.39	31	novel	SYNONYMOUS
chr01	10357928	chr01:10357928	A	24	16	0.4	6	12	2	C	Masin01G0042700.1	Masin01G0042700	NA	CDS	NONSYNONYMOUS	T/P	425	0.15	3.48	3	novel	TOLERATED
chr01	10384235	chr01:10384235	G	28	10	0.263158	9	10	0	A	Masin01G0042800.1	Masin01G0042800	NA	CDS	SYNONYMOUS	S/S	54	NA	NA	NA	novel	SYNONYMOUS
chr01	10384322	chr01:10384322	C	32	2	0.0588235	15	2	0	T	Masin01G0042800.1	Masin01G0042800	NA	CDS	SYNONYMOUS	E/E	25	NA	NA	NA	novel	SYNONYMOUS
chr01	10385882	chr01:10385882	G	25	9	0.264706	8	9	0	A	Masin01G0042900.1	Masin01G0042900	NA	CDS	SYNONYMOUS	Y/Y	701	NA	NA	NA	novel	SYNONYMOUS
chr01	10431946	chr01:10431946	C	33	1	0.0294118	16	1	0	T	Masin01G0043100.1	Masin01G0043100	NA	CDS	NONSYNONYMOUS	E/K	1047	0.01	2.88	76	novel	DELETERIOUS
chr01	10432274	chr01:10432274	C	33	3	0.0833333	15	3	0	T	Masin01G0043100.1	Masin01G0043100	NA	CDS	SYNONYMOUS	S/S	937	1	2.72	87	novel	SYNONYMOUS
chr01	10432890	chr01:10432890	A	34	4	0.105263	15	4	0	T	Masin01G0043100.1	Masin01G0043100	NA	CDS	NONSYNONYMOUS	S/T	768	0.28	2.74	82	novel	TOLERATED
chr01	10433091	chr01:10433091	T	37	1	0.0263158	18	1	0	A	Masin01G0043100.2	Masin01G0043100	NA	CDS	NONSYNONYMOUS	R/W	521	0.01	2.66	55	novel	DELETERIOUS
chr01	10437519	chr01:10437519	G	35	3	0.0789474	16	3	0	A	Masin01G0043100.1	Masin01G0043100	NA	CDS	SYNONYMOUS	N/N	133	0.17	2.72	84	novel	SYNONYMOUS
chr01	10452578	chr01:10452578	A	33	1	0.0294118	16	1	0	G	Masin01G0043200.1	Masin01G0043200	NA	CDS	NONSYNONYMOUS	C/R	439	0.29	2.93	8	novel	TOLERATED
chr01	10452588	chr01:10452588	G	31	3	0.0882353	14	3	0	A	Masin01G0043200.1	Masin01G0043200	NA	CDS	SYNONYMOUS	N/N	435	0.81	2.93	8	novel	SYNONYMOUS
chr01	10455724	chr01:10455724	A	33	1	0.0294118	16	1	0	G	Masin01G0043200.1	Masin01G0043200	NA	CDS	SYNONYMOUS	S/S	360	1	2.91	10	novel	SYNONYMOUS
chr01	10460253	chr01:10460253	C	1	35	0.972222	0	1	17	T	Masin01G0043200.1	Masin01G0043200	NA	CDS	NONSYNONYMOUS	R/Q	34	0.01	2.8	18	novel	DELETERIOUS
chr01	10513461	chr01:10513461	C	36	4	0.1	16	4	0	T	Masin01G0043400.1	Masin01G0043400	NA	CDS	NONSYNONYMOUS	V/I	441	0.05	3.03	363	novel	TOLERATED
chr01	10513476	chr01:10513476	C	35	1	0.0277778	17	1	0	T	Masin01G0043400.1	Masin01G0043400	NA	CDS	NONSYNONYMOUS	D/N	436	0.89	3.04	365	novel	TOLERATED
chr01	10513480	chr01:10513480	C	35	3	0.0789474	16	3	0	G	Masin01G0043400.1	Masin01G0043400	NA	CDS	SYNONYMOUS	L/L	434	1	3.04	366	novel	SYNONYMOUS
chr01	10513519	chr01:10513519	G	33	3	0.0833333	15	3	0	A	Masin01G0043400.1	Masin01G0043400	NA	CDS	SYNONYMOUS	S/S	421	1	3.04	366	novel	SYNONYMOUS
chr01	10515742	chr01:10515742	C	32	4	0.111111	14	4	0	T	Masin01G0043400.1	Masin01G0043400	NA	CDS	SYNONYMOUS	G/G	346	1	3.03	392	novel	SYNONYMOUS
chr01	10520426	chr01:10520426	G	32	2	0.0588235	15	2	0	A	Masin01G0043400.1	Masin01G0043400	NA	CDS	SYNONYMOUS	S/S	89	0.99	3.03	364	novel	SYNONYMOUS
chr01	10520486	chr01:10520486	G	34	2	0.0555556	16	2	0	T	Masin01G0043400.1	Masin01G0043400	NA	CDS	NONSYNONYMOUS	F/L	69	0.52	3.08	298	novel	TOLERATED
chr01	10520495	chr01:10520495	C	38	2	0.05	18	2	0	G	Masin01G0043400.1	Masin01G0043400	NA	CDS	SYNONYMOUS	P/P	66	1	3.11	291	novel	SYNONYMOUS
chr01	10520531	chr01:10520531	C	35	3	0.0789474	16	3	0	G	Masin01G0043400.1	Masin01G0043400	NA	CDS	SYNONYMOUS	P/P	54	1	3.18	214	novel	SYNONYMOUS
chr01	10520570	chr01:10520570	T	39	3	0.0714286	18	3	0	A	Masin01G0043400.1	Masin01G0043400	NA	CDS	NONSYNONYMOUS	K/N	41	0.35	3.33	181	novel	TOLERATED
chr01	10553273	chr01:10553273	C	33	3	0.0833333	15	3	0	T	Masin01G0043500.5	Masin01G0043500	NA	CDS	SYNONYMOUS	H/H	18	0.87	2.7	149	novel	SYNONYMOUS
chr01	10553405	chr01:10553405	A	37	1	0.0263158	18	1	0	G	Masin01G0043500.1	Masin01G0043500	NA	CDS	SYNONYMOUS	P/P	62	1	2.62	137	novel	SYNONYMOUS
chr01	10553420	chr01:10553420	T	33	3	0.0833333	15	3	0	C	Masin01G0043500.1	Masin01G0043500	NA	CDS	SYNONYMOUS	P/P	67	1	2.69	172	novel	SYNONYMOUS
chr01	10553491	chr01:10553491	C	34	2	0.0555556	16	2	0	T	Masin01G0043500.1	Masin01G0043500	NA	CDS	NONSYNONYMOUS	P/L	91	0	2.65	192	novel	DELETERIOUS
chr01	10553566	chr01:10553566	C	33	1	0.0294118	16	1	0	T	Masin01G0043500.1	Masin01G0043500	NA	CDS	NONSYNONYMOUS	A/V	116	0.11	2.63	178	novel	TOLERATED
chr01	10553837	chr01:10553837	T	34	2	0.0555556	16	2	0	C	Masin01G0043500.1	Masin01G0043500	NA	CDS	SYNONYMOUS	H/H	206	1	2.67	220	novel	SYNONYMOUS
chr01	10554624	chr01:10554624	A	38	2	0.05	18	2	0	C	Masin01G0043500.1	Masin01G0043500	NA	CDS	NONSYNONYMOUS	E/A	239	0.19	2.7	84	novel	TOLERATED
chr01	10554626	chr01:10554626	C	30	4	0.117647	13	4	0	T	Masin01G0043500.1	Masin01G0043500	NA	CDS	SYNONYMOUS	L/L	240	0.71	2.67	70	novel	SYNONYMOUS
chr01	10554632	chr01:10554632	C	21	15	0.416667	4	13	1	T	Masin01G0043500.1	Masin01G0043500	NA	CDS	NONSYNONYMOUS	P/S	242	0.07	2.6	80	novel	TOLERATED
chr01	10563852	chr01:10563852	A	28	6	0.176471	11	6	0	G	Masin01G0043500.1	Masin01G0043500	NA	CDS	SYNONYMOUS	P/P	313	1	2.55	261	novel	SYNONYMOUS
chr01	10563886	chr01:10563886	C	32	2	0.0588235	15	2	0	T	Masin01G0043500.1	Masin01G0043500	NA	CDS	SYNONYMOUS	L/L	325	1	2.64	257	novel	SYNONYMOUS
chr01	10563906	chr01:10563906	T	35	1	0.0277778	17	1	0	C	Masin01G0043500.1	Masin01G0043500	NA	CDS	SYNONYMOUS	G/G	331	1	2.55	259	novel	SYNONYMOUS
chr01	10565333	chr01:10565333	T	6	34	0.85	0	6	14	C	Masin01G0043500.1	Masin01G0043500	NA	CDS	SYNONYMOUS	L/L	375	1	2.57	258	novel	SYNONYMOUS
chr01	10566515	chr01:10566515	C	7	27	0.794118	0	7	10	T	Masin01G0043500.1	Masin01G0043500	NA	CDS	SYNONYMOUS	L/L	437	1	3.54	5	novel	SYNONYMOUS
chr01	10570824	chr01:10570824	C	33	3	0.0833333	15	3	0	T	Masin01G0043500.4	Masin01G0043500	NA	CDS	NONSYNONYMOUS	T/M	173	0.19	3.93	8	novel	TOLERATED
chr01	10570824	chr01:10570824	C	33	3	0.0833333	15	3	0	T	Masin01G0043500.5	Masin01G0043500	NA	CDS	SYNONYMOUS	H/H	421	1	2.4	169	novel	SYNONYMOUS
chr01	10571045	chr01:10571045	C	32	2	0.0588235	15	2	0	T	Masin01G0043500.6	Masin01G0043500	NA	CDS	SYNONYMOUS	F/F	197	1	4.32	3	novel	SYNONYMOUS
chr01	10594174	chr01:10594174	C	33	3	0.0833333	15	3	0	A	Masin01G0043600.1	Masin01G0043600	NA	CDS	NONSYNONYMOUS	A/D	20	0.63	3.49	38	novel	TOLERATED
chr01	10594211	chr01:10594211	G	24	10	0.294118	8	8	1	A	Masin01G0043600.1	Masin01G0043600	NA	CDS	SYNONYMOUS	K/K	32	0.29	3.09	256	novel	SYNONYMOUS
chr01	10594220	chr01:10594220	T	36	2	0.0526316	17	2	0	G	Masin01G0043600.1	Masin01G0043600	NA	CDS	NONSYNONYMOUS	S/R	35	0.03	3.08	255	novel	DELETERIOUS
chr01	10594220	chr01:10594220	T	36	2	0.0526316	17	2	0	G	Masin01G0043600.2	Masin01G0043600	NA	CDS	NONSYNONYMOUS	S/R	35	0.24	2.86	232	novel	TOLERATED
chr01	10596212	chr01:10596212	C	26	8	0.235294	10	6	1	A	Masin01G0043600.2	Masin01G0043600	NA	CDS	NONSYNONYMOUS	L/M	97	0.53	2.86	370	novel	TOLERATED
chr01	10596534	chr01:10596534	A	35	3	0.0789474	16	3	0	G	Masin01G0043600.1	Masin01G0043600	NA	CDS	NONSYNONYMOUS	D/G	63	0.17	2.85	388	novel	TOLERATED
chr01	10596536	chr01:10596536	G	37	1	0.0263158	18	1	0	A	Masin01G0043600.1	Masin01G0043600	NA	CDS	NONSYNONYMOUS	G/R	64	0.3	2.85	388	novel	TOLERATED
chr01	10600068	chr01:10600068	C	34	2	0.0555556	16	2	0	T	Masin01G0043600.1	Masin01G0043600	NA	CDS	SYNONYMOUS	F/F	97	1	2.85	397	novel	SYNONYMOUS
chr01	10600116	chr01:10600116	G	29	7	0.194444	11	7	0	A	Masin01G0043600.1	Masin01G0043600	NA	CDS	SYNONYMOUS	K/K	113	1	2.86	400	novel	SYNONYMOUS
chr01	10600254	chr01:10600254	C	20	16	0.444444	6	8	4	T	Masin01G0043600.1	Masin01G0043600	NA	CDS	SYNONYMOUS	A/A	159	1	2.86	400	novel	SYNONYMOUS
chr01	10600278	chr01:10600278	G	34	2	0.0555556	16	2	0	A	Masin01G0043600.1	Masin01G0043600	NA	CDS	SYNONYMOUS	A/A	167	1	2.86	400	novel	SYNONYMOUS
chr01	10602863	chr01:10602863	A	24	14	0.368421	7	10	2	C	Masin01G0043600.1	Masin01G0043600	NA	CDS	SYNONYMOUS	I/I	192	0.46	2.86	399	novel	SYNONYMOUS
chr01	10602889	chr01:10602889	C	41	1	0.0238095	20	1	0	T	Masin01G0043600.1	Masin01G0043600	NA	CDS	NONSYNONYMOUS	S/L	201	0.49	2.86	398	novel	TOLERATED
chr01	10603055	chr01:10603055	T	37	3	0.075	17	3	0	C	Masin01G0043600.1	Masin01G0043600	NA	CDS	SYNONYMOUS	G/G	221	1	4.32	1	novel	SYNONYMOUS
chr01	10603121	chr01:10603121	G	37	3	0.075	17	3	0	T	Masin01G0043600.1	Masin01G0043600	NA	CDS	SYNONYMOUS	L/L	243	1	4.32	2	novel	SYNONYMOUS
chr01	10604752	chr01:10604752	C	31	3	0.0882353	14	3	0	T	Masin01G0043600.1	Masin01G0043600	NA	CDS	SYNONYMOUS	Y/Y	353	1	2.86	396	novel	SYNONYMOUS
chr01	10605428	chr01:10605428	C	37	3	0.075	17	3	0	T	Masin01G0043600.1	Masin01G0043600	NA	CDS	SYNONYMOUS	D/D	406	1	2.85	399	novel	SYNONYMOUS
chr01	10608032	chr01:10608032	C	33	3	0.0833333	15	3	0	G	Masin01G0043600.1	Masin01G0043600	NA	CDS	NONSYNONYMOUS	A/G	471	0.4	3.13	117	novel	TOLERATED
chr01	10608057	chr01:10608057	C	34	4	0.105263	15	4	0	A	Masin01G0043600.1	Masin01G0043600	NA	CDS	NONSYNONYMOUS	N/K	479	0.12	3.29	56	novel	TOLERATED
chr01	10608066	chr01:10608066	G	35	3	0.0789474	16	3	0	A	Masin01G0043600.2	Masin01G0043600	NA	CDS	SYNONYMOUS	P/P	525	0.41	3.32	27	novel	SYNONYMOUS
chr01	10609639	chr01:10609639	C	32	2	0.0588235	15	2	0	T	Masin01G0043700.1	Masin01G0043700	NA	CDS	NONSYNONYMOUS	E/K	427	0.01	2.66	181	novel	DELETERIOUS
chr01	10609691	chr01:10609691	C	31	3	0.0882353	14	3	0	G	Masin01G0043700.1	Masin01G0043700	NA	CDS	NONSYNONYMOUS	M/I	409	0.3	2.88	175	novel	TOLERATED
chr01	10610079	chr01:10610079	C	31	3	0.0882353	14	3	0	T	Masin01G0043700.1	Masin01G0043700	NA	CDS	NONSYNONYMOUS	V/I	345	0.17	2.66	178	novel	TOLERATED
chr01	10610097	chr01:10610097	T	34	2	0.0555556	16	2	0	C	Masin01G0043700.1	Masin01G0043700	NA	CDS	NONSYNONYMOUS	I/V	339	1	2.66	177	novel	TOLERATED
chr01	10611238	chr01:10611238	G	31	3	0.0882353	14	3	0	C	Masin01G0043700.1	Masin01G0043700	NA	CDS	NONSYNONYMOUS	R/G	306	0.01	2.65	181	novel	DELETERIOUS
chr01	10614626	chr01:10614626	C	35	3	0.0789474	16	3	0	T	Masin01G0043700.1	Masin01G0043700	NA	CDS	SYNONYMOUS	S/S	159	1	2.81	187	novel	SYNONYMOUS
chr01	10614656	chr01:10614656	G	35	1	0.0277778	17	1	0	A	Masin01G0043700.1	Masin01G0043700	NA	CDS	SYNONYMOUS	I/I	149	1	2.92	185	novel	SYNONYMOUS
chr01	10614665	chr01:10614665	A	39	1	0.025	19	1	0	G	Masin01G0043700.1	Masin01G0043700	NA	CDS	SYNONYMOUS	P/P	146	1	2.73	187	novel	SYNONYMOUS
chr01	10614704	chr01:10614704	A	28	10	0.263158	9	10	0	G	Masin01G0043700.1	Masin01G0043700	NA	CDS	SYNONYMOUS	Y/Y	133	1	2.69	188	novel	SYNONYMOUS
chr01	10615231	chr01:10615231	C	31	3	0.0882353	14	3	0	T	Masin01G0043700.1	Masin01G0043700	NA	CDS	NONSYNONYMOUS	G/D	105	0.03	2.69	175	novel	DELETERIOUS
chr01	10615239	chr01:10615239	C	33	3	0.0833333	15	3	0	T	Masin01G0043700.1	Masin01G0043700	NA	CDS	SYNONYMOUS	S/S	102	1	2.7	176	novel	SYNONYMOUS
chr01	10615300	chr01:10615300	T	39	1	0.025	19	1	0	C	Masin01G0043700.1	Masin01G0043700	NA	CDS	NONSYNONYMOUS	N/S	82	0.39	2.82	168	novel	TOLERATED
chr01	10615308	chr01:10615308	A	34	2	0.0555556	16	2	0	G	Masin01G0043700.1	Masin01G0043700	NA	CDS	SYNONYMOUS	P/P	79	1	3.01	156	novel	SYNONYMOUS
chr01	10620662	chr01:10620662	C	31	7	0.184211	12	7	0	T	Masin01G0043700.1	Masin01G0043700	NA	CDS	NONSYNONYMOUS	E/K	51	0.88	3.26	97	novel	TOLERATED
chr01	10620669	chr01:10620669	C	31	3	0.0882353	14	3	0	T	Masin01G0043700.1	Masin01G0043700	NA	CDS	SYNONYMOUS	K/K	48	1	3.32	86	novel	SYNONYMOUS
chr01	10620676	chr01:10620676	A	32	2	0.0588235	15	2	0	G	Masin01G0043700.1	Masin01G0043700	NA	CDS	NONSYNONYMOUS	L/P	46	0.08	3.16	88	novel	TOLERATED
chr01	10620721	chr01:10620721	A	31	3	0.0882353	14	3	0	G	Masin01G0043700.1	Masin01G0043700	NA	CDS	NONSYNONYMOUS	V/A	31	0.53	3.28	77	novel	TOLERATED
chr01	10634005	chr01:10634005	C	22	12	0.352941	7	8	2	T	Masin01G0043800.1	Masin01G0043800	NA	CDS	SYNONYMOUS	Q/Q	215	1	2.71	309	novel	SYNONYMOUS
chr01	10637320	chr01:10637320	C	35	1	0.0277778	17	1	0	T	Masin01G0043800.1	Masin01G0043800	NA	CDS	SYNONYMOUS	Q/Q	3	1	3	213	novel	SYNONYMOUS
chr01	10656431	chr01:10656431	C	36	2	0.0526316	17	2	0	A	Masin01G0043900.1	Masin01G0043900	NA	CDS	NONSYNONYMOUS	V/L	758	0.18	3.25	382	novel	TOLERATED
chr01	10656514	chr01:10656514	G	26	8	0.235294	10	6	1	A	Masin01G0043900.1	Masin01G0043900	NA	CDS	NONSYNONYMOUS	T/I	730	0.06	3.28	274	novel	TOLERATED
chr01	10656545	chr01:10656545	G	35	1	0.0277778	17	1	0	T	Masin01G0043900.1	Masin01G0043900	NA	CDS	NONSYNONYMOUS	R/S	720	0.25	3.25	383	novel	TOLERATED
chr01	10656609	chr01:10656609	C	31	5	0.138889	13	5	0	T	Masin01G0043900.1	Masin01G0043900	NA	CDS	SYNONYMOUS	S/S	698	1	3.25	386	novel	SYNONYMOUS
chr01	10662385	chr01:10662385	G	32	2	0.0588235	15	2	0	A	Masin01G0043900.1	Masin01G0043900	NA	CDS	NONSYNONYMOUS	R/C	526	0	3.24	400	novel	DELETERIOUS
chr01	10662407	chr01:10662407	C	38	2	0.05	18	2	0	G	Masin01G0043900.1	Masin01G0043900	NA	CDS	NONSYNONYMOUS	E/D	518	0	3.24	399	novel	DELETERIOUS
chr01	10662424	chr01:10662424	C	35	1	0.0277778	17	1	0	T	Masin01G0043900.1	Masin01G0043900	NA	CDS	NONSYNONYMOUS	V/I	513	0.06	3.24	399	novel	TOLERATED
chr01	10662448	chr01:10662448	C	31	3	0.0882353	14	3	0	G	Masin01G0043900.1	Masin01G0043900	NA	CDS	NONSYNONYMOUS	A/P	505	0.01	3.24	399	novel	DELETERIOUS
chr01	10662454	chr01:10662454	T	31	3	0.0882353	14	3	0	C	Masin01G0043900.1	Masin01G0043900	NA	CDS	NONSYNONYMOUS	T/A	503	0	3.24	399	novel	DELETERIOUS
chr01	10662540	chr01:10662540	C	29	5	0.147059	12	5	0	G	Masin01G0043900.1	Masin01G0043900	NA	CDS	NONSYNONYMOUS	G/A	474	0	3.24	400	novel	DELETERIOUS
chr01	10662602	chr01:10662602	G	32	2	0.0588235	15	2	0	A	Masin01G0043900.1	Masin01G0043900	NA	CDS	SYNONYMOUS	D/D	453	1	3.24	400	novel	SYNONYMOUS
chr01	10662927	chr01:10662927	T	35	5	0.125	15	5	0	G	Masin01G0043900.1	Masin01G0043900	NA	CDS	SYNONYMOUS	R/R	441	0.56	3.25	399	novel	SYNONYMOUS
chr01	10663097	chr01:10663097	C	36	2	0.0526316	17	2	0	T	Masin01G0043900.1	Masin01G0043900	NA	CDS	NONSYNONYMOUS	R/H	384	0	3.24	400	novel	DELETERIOUS
chr01	10663475	chr01:10663475	C	29	5	0.147059	12	5	0	T	Masin01G0043900.1	Masin01G0043900	NA	CDS	NONSYNONYMOUS	R/Q	258	0.52	3.24	397	novel	TOLERATED
chr01	10663534	chr01:10663534	G	31	5	0.138889	13	5	0	A	Masin01G0043900.1	Masin01G0043900	NA	CDS	SYNONYMOUS	A/A	238	1	3.24	400	novel	SYNONYMOUS
chr01	10663725	chr01:10663725	C	34	2	0.0555556	16	2	0	T	Masin01G0043900.1	Masin01G0043900	NA	CDS	NONSYNONYMOUS	E/K	175	0.47	3.25	392	novel	TOLERATED
chr01	10663803	chr01:10663803	C	33	3	0.0833333	15	3	0	T	Masin01G0043900.1	Masin01G0043900	NA	CDS	NONSYNONYMOUS	A/T	149	0	3.24	400	novel	DELETERIOUS
chr01	10663850	chr01:10663850	T	31	3	0.0882353	14	3	0	A	Masin01G0043900.1	Masin01G0043900	NA	CDS	NONSYNONYMOUS	Y/F	133	0.75	3.24	399	novel	TOLERATED
chr01	10663891	chr01:10663891	G	32	4	0.111111	14	4	0	A	Masin01G0043900.1	Masin01G0043900	NA	CDS	SYNONYMOUS	N/N	119	1	3.24	400	novel	SYNONYMOUS
chr01	10663892	chr01:10663892	T	35	1	0.0277778	17	1	0	C	Masin01G0043900.1	Masin01G0043900	NA	CDS	NONSYNONYMOUS	N/S	119	0.81	3.24	400	novel	TOLERATED
chr01	10663988	chr01:10663988	C	35	3	0.0789474	16	3	0	T	Masin01G0043900.1	Masin01G0043900	NA	CDS	NONSYNONYMOUS	S/N	87	1	3.24	400	novel	TOLERATED
chr01	10664096	chr01:10664096	C	33	5	0.131579	14	5	0	T	Masin01G0043900.1	Masin01G0043900	NA	CDS	NONSYNONYMOUS	R/H	51	0	3.25	397	novel	DELETERIOUS
chr01	10664108	chr01:10664108	G	35	3	0.0789474	16	3	0	A	Masin01G0043900.1	Masin01G0043900	NA	CDS	NONSYNONYMOUS	P/L	47	0.01	3.25	396	novel	DELETERIOUS
chr01	10664143	chr01:10664143	T	36	4	0.1	16	4	0	C	Masin01G0043900.1	Masin01G0043900	NA	CDS	SYNONYMOUS	A/A	35	1	3.26	365	novel	SYNONYMOUS
chr01	10664182	chr01:10664182	G	37	1	0.0263158	18	1	0	A	Masin01G0043900.1	Masin01G0043900	NA	CDS	SYNONYMOUS	H/H	22	1	3.24	394	novel	SYNONYMOUS
chr01	10703597	chr01:10703597	T	34	2	0.0555556	16	2	0	C	Masin01G0044000.1	Masin01G0044000	NA	CDS	NONSYNONYMOUS	Q/R	135	0.31	2.65	400	novel	TOLERATED
chr01	10703605	chr01:10703605	A	29	5	0.147059	12	5	0	G	Masin01G0044000.1	Masin01G0044000	NA	CDS	SYNONYMOUS	I/I	132	0.46	2.65	400	novel	SYNONYMOUS
chr01	10703609	chr01:10703609	C	32	2	0.0588235	15	2	0	T	Masin01G0044000.1	Masin01G0044000	NA	CDS	NONSYNONYMOUS	R/Q	131	0.19	2.65	400	novel	TOLERATED
chr01	10703710	chr01:10703710	C	37	1	0.0263158	18	1	0	T	Masin01G0044000.1	Masin01G0044000	NA	CDS	SYNONYMOUS	A/A	97	1	2.66	399	novel	SYNONYMOUS
chr01	10703782	chr01:10703782	A	33	5	0.131579	14	5	0	C	Masin01G0044000.1	Masin01G0044000	NA	CDS	NONSYNONYMOUS	D/E	73	1	2.65	400	novel	TOLERATED
chr01	10703807	chr01:10703807	G	37	1	0.0263158	18	1	0	T	Masin01G0044000.1	Masin01G0044000	NA	CDS	NONSYNONYMOUS	A/E	65	0	2.65	400	novel	DELETERIOUS
chr01	10703814	chr01:10703814	C	14	24	0.631579	2	10	7	T	Masin01G0044000.1	Masin01G0044000	NA	CDS	NONSYNONYMOUS	E/K	63	0.2	2.65	400	novel	TOLERATED
chr01	10703866	chr01:10703866	G	33	5	0.131579	14	5	0	A	Masin01G0044000.1	Masin01G0044000	NA	CDS	SYNONYMOUS	I/I	45	0.8	2.65	399	novel	SYNONYMOUS
chr01	10710995	chr01:10710995	G	32	2	0.0588235	15	2	0	A	Masin01G0044100.7	Masin01G0044100	NA	CDS	NONSYNONYMOUS	P/S	2871	0.05	4.32	124	novel	TOLERATED
chr01	10711219	chr01:10711219	C	30	6	0.166667	12	6	0	T	Masin01G0044100.1	Masin01G0044100	NA	CDS	NONSYNONYMOUS	R/H	2808	1	4.23	324	novel	TOLERATED
chr01	10712517	chr01:10712517	G	35	3	0.0789474	16	3	0	A	Masin01G0044100.1	Masin01G0044100	NA	CDS	SYNONYMOUS	Y/Y	2731	1	4.23	342	novel	SYNONYMOUS
chr01	10712534	chr01:10712534	T	36	4	0.1	16	4	0	C	Masin01G0044100.4	Masin01G0044100	NA	CDS	NONSYNONYMOUS	K/E	2093	0.05	3.66	346	novel	TOLERATED
chr01	10712574	chr01:10712574	G	34	2	0.0555556	16	2	0	A	Masin01G0044100.1	Masin01G0044100	NA	CDS	SYNONYMOUS	I/I	2712	1	4.23	325	novel	SYNONYMOUS
chr01	10712609	chr01:10712609	T	33	1	0.0294118	16	1	0	C	Masin01G0044100.5	Masin01G0044100	NA	CDS	NONSYNONYMOUS	I/V	2702	0.6	4.23	345	novel	TOLERATED
chr01	10712658	chr01:10712658	C	15	19	0.558824	1	13	3	T	Masin01G0044100.1	Masin01G0044100	NA	CDS	SYNONYMOUS	S/S	2684	1	4.23	342	novel	SYNONYMOUS
chr01	10713371	chr01:10713371	C	39	3	0.0714286	18	3	0	T	Masin01G0044100.1	Masin01G0044100	NA	CDS	SYNONYMOUS	T/T	2637	1	4.23	339	novel	SYNONYMOUS
chr01	10721376	chr01:10721376	T	8	28	0.777778	0	8	10	C	Masin01G0044100.7	Masin01G0044100	NA	CDS	SYNONYMOUS	L/L	2583	0.69	4.22	343	novel	SYNONYMOUS
chr01	10721996	chr01:10721996	A	30	6	0.166667	12	6	0	G	Masin01G0044100.1	Masin01G0044100	NA	CDS	SYNONYMOUS	F/F	2484	1	4.23	342	novel	SYNONYMOUS
chr01	10722203	chr01:10722203	G	26	10	0.277778	8	10	0	A	Masin01G0044100.7	Masin01G0044100	NA	CDS	SYNONYMOUS	V/V	2403	0.81	4.22	345	novel	SYNONYMOUS
chr01	10722279	chr01:10722279	C	30	6	0.166667	12	6	0	T	Masin01G0044100.5	Masin01G0044100	NA	CDS	NONSYNONYMOUS	R/Q	2391	0.89	4.23	346	novel	TOLERATED
chr01	10722338	chr01:10722338	G	34	4	0.105263	15	4	0	C	Masin01G0044100.1	Masin01G0044100	NA	CDS	SYNONYMOUS	G/G	2370	1	4.23	342	novel	SYNONYMOUS
chr01	10722509	chr01:10722509	C	38	2	0.05	18	2	0	T	Masin01G0044100.1	Masin01G0044100	NA	CDS	SYNONYMOUS	S/S	2313	1	4.23	325	novel	SYNONYMOUS
chr01	10722659	chr01:10722659	G	39	3	0.0714286	18	3	0	A	Masin01G0044100.1	Masin01G0044100	NA	CDS	SYNONYMOUS	T/T	2263	1	4.23	342	novel	SYNONYMOUS
chr01	10722806	chr01:10722806	G	41	1	0.0238095	20	1	0	A	Masin01G0044100.1	Masin01G0044100	NA	CDS	SYNONYMOUS	D/D	2214	1	4.23	342	novel	SYNONYMOUS
chr01	10722833	chr01:10722833	A	40	2	0.047619	19	2	0	G	Masin01G0044100.1	Masin01G0044100	NA	CDS	SYNONYMOUS	P/P	2205	1	4.23	341	novel	SYNONYMOUS
chr01	10722884	chr01:10722884	G	41	1	0.0238095	20	1	0	A	Masin01G0044100.1	Masin01G0044100	NA	CDS	SYNONYMOUS	D/D	2188	1	4.23	341	novel	SYNONYMOUS
chr01	10722914	chr01:10722914	G	26	10	0.277778	8	10	0	A	Masin01G0044100.7	Masin01G0044100	NA	CDS	SYNONYMOUS	N/N	2166	0.44	4.22	345	novel	SYNONYMOUS
chr01	10722956	chr01:10722956	G	5	31	0.861111	0	5	13	A	Masin01G0044100.1	Masin01G0044100	NA	CDS	SYNONYMOUS	Y/Y	2164	1	4.23	341	novel	SYNONYMOUS
chr01	10726769	chr01:10726769	T	33	1	0.0294118	16	1	0	A	Masin01G0044100.1	Masin01G0044100	NA	CDS	SYNONYMOUS	G/G	2087	1	4.23	319	novel	SYNONYMOUS
chr01	10726865	chr01:10726865	C	15	19	0.558824	1	13	3	T	Masin01G0044100.7	Masin01G0044100	NA	CDS	SYNONYMOUS	A/A	2043	0.74	4.22	314	novel	SYNONYMOUS
chr01	10756991	chr01:10756991	G	27	7	0.205882	10	7	0	A	Masin01G0044100.6	Masin01G0044100	NA	CDS	SYNONYMOUS	F/F	844	0.26	2.88	396	novel	SYNONYMOUS
chr01	10756999	chr01:10756999	C	36	2	0.0526316	17	2	0	A	Masin01G0044100.4	Masin01G0044100	NA	CDS	NONSYNONYMOUS	A/S	1184	0.07	3.99	59	novel	TOLERATED
chr01	10757042	chr01:10757042	G	33	3	0.0833333	15	3	0	A	Masin01G0044100.1	Masin01G0044100	NA	CDS	SYNONYMOUS	S/S	1802	1	4.32	6	novel	SYNONYMOUS
chr01	10757096	chr01:10757096	G	23	11	0.323529	9	5	3	A	Masin01G0044100.1	Masin01G0044100	NA	CDS	SYNONYMOUS	C/C	1784	1	4.32	6	novel	SYNONYMOUS
chr01	10760872	chr01:10760872	A	11	23	0.676471	2	7	8	G	Masin01G0044100.1	Masin01G0044100	NA	CDS	SYNONYMOUS	L/L	1516	1	4.32	8	novel	SYNONYMOUS
chr01	10760893	chr01:10760893	G	34	2	0.0555556	16	2	0	A	Masin01G0044100.6	Masin01G0044100	NA	CDS	SYNONYMOUS	I/I	595	0.73	2.87	400	novel	SYNONYMOUS
chr01	10761920	chr01:10761920	G	26	12	0.315789	9	8	2	A	Masin01G0044100.1	Masin01G0044100	NA	CDS	SYNONYMOUS	L/L	1437	1	4.32	7	novel	SYNONYMOUS
chr01	10762286	chr01:10762286	C	24	10	0.294118	8	8	1	T	Masin01G0044100.1	Masin01G0044100	NA	CDS	SYNONYMOUS	T/T	1315	1	4.32	8	novel	SYNONYMOUS
chr01	10762471	chr01:10762471	C	34	2	0.0555556	16	2	0	T	Masin01G0044100.6	Masin01G0044100	NA	CDS	NONSYNONYMOUS	D/N	340	0.21	2.9	394	novel	TOLERATED
chr01	10762616	chr01:10762616	C	23	11	0.323529	8	7	2	T	Masin01G0044100.1	Masin01G0044100	NA	CDS	SYNONYMOUS	S/S	1205	1	4.32	7	novel	SYNONYMOUS
chr01	10762896	chr01:10762896	G	33	3	0.0833333	15	3	0	T	Masin01G0044100.6	Masin01G0044100	NA	CDS	NONSYNONYMOUS	P/Q	198	0.03	2.87	399	novel	DELETERIOUS
chr01	10763068	chr01:10763068	C	33	1	0.0294118	16	1	0	T	Masin01G0044100.1	Masin01G0044100	NA	CDS	NONSYNONYMOUS	A/T	1055	1	4.32	8	novel	TOLERATED
chr01	10763192	chr01:10763192	C	32	4	0.111111	14	4	0	T	Masin01G0044100.1	Masin01G0044100	NA	CDS	SYNONYMOUS	P/P	1013	1	4.32	8	novel	SYNONYMOUS
chr01	10765289	chr01:10765289	T	30	6	0.166667	12	6	0	C	Masin01G0044100.2	Masin01G0044100	NA	CDS	SYNONYMOUS	S/S	986	0.55	4.32	53	novel	SYNONYMOUS
chr01	10765340	chr01:10765340	T	26	8	0.235294	10	6	1	C	Masin01G0044100.3	Masin01G0044100	NA	CDS	NONSYNONYMOUS	I/M	42	0	2.88	388	novel	DELETERIOUS
chr01	10765340	chr01:10765340	T	26	8	0.235294	10	6	1	C	Masin01G0044100.5	Masin01G0044100	NA	CDS	NONSYNONYMOUS	I/M	969	0.05	4.29	56	novel	TOLERATED
chr01	10765382	chr01:10765382	C	39	1	0.025	19	1	0	T	Masin01G0044100.1	Masin01G0044100	NA	CDS	SYNONYMOUS	V/V	942	1	4.32	8	novel	SYNONYMOUS
chr01	10786715	chr01:10786715	G	30	4	0.117647	13	4	0	A	Masin01G0044100.1	Masin01G0044100	NA	CDS	SYNONYMOUS	I/I	908	1	4.32	14	novel	SYNONYMOUS
chr01	10788864	chr01:10788864	A	3	31	0.911765	0	3	14	G	Masin01G0044100.1	Masin01G0044100	NA	CDS	SYNONYMOUS	I/I	739	1	4.32	58	novel	SYNONYMOUS
chr01	10788986	chr01:10788986	G	33	1	0.0294118	16	1	0	A	Masin01G0044100.5	Masin01G0044100	NA	CDS	NONSYNONYMOUS	R/W	712	0.07	4.32	3	novel	TOLERATED
chr01	10789700	chr01:10789700	C	31	5	0.138889	13	5	0	T	Masin01G0044100.1	Masin01G0044100	NA	CDS	SYNONYMOUS	S/S	627	1	4.32	58	novel	SYNONYMOUS
chr01	10791992	chr01:10791992	C	37	3	0.075	17	3	0	T	Masin01G0044100.2	Masin01G0044100	NA	CDS	NONSYNONYMOUS	R/Q	451	0.13	4.32	9	novel	TOLERATED
chr01	10792003	chr01:10792003	T	37	1	0.0263158	18	1	0	G	Masin01G0044100.1	Masin01G0044100	NA	CDS	SYNONYMOUS	T/T	447	1	4.32	58	novel	SYNONYMOUS
chr01	10792028	chr01:10792028	T	34	4	0.105263	15	4	0	A	Masin01G0044100.2	Masin01G0044100	NA	CDS	NONSYNONYMOUS	H/L	439	0.05	4.32	9	novel	TOLERATED
chr01	10792141	chr01:10792141	C	1	33	0.970588	0	1	16	T	Masin01G0044100.5	Masin01G0044100	NA	CDS	SYNONYMOUS	T/T	401	0.8	4.32	3	novel	SYNONYMOUS
chr01	10792150	chr01:10792150	G	33	5	0.131579	14	5	0	A	Masin01G0044100.7	Masin01G0044100	NA	CDS	SYNONYMOUS	V/V	398	0.4	4.32	51	novel	SYNONYMOUS
chr01	10792158	chr01:10792158	C	35	1	0.0277778	17	1	0	T	Masin01G0044100.1	Masin01G0044100	NA	CDS	NONSYNONYMOUS	V/I	396	1	4.32	58	novel	TOLERATED
chr01	10792213	chr01:10792213	C	2	40	0.952381	0	2	19	T	Masin01G0044100.1	Masin01G0044100	NA	CDS	SYNONYMOUS	T/T	377	1	4.32	58	novel	SYNONYMOUS
chr01	10792257	chr01:10792257	G	35	5	0.125	15	5	0	C	Masin01G0044100.7	Masin01G0044100	NA	CDS	NONSYNONYMOUS	L/V	363	0.11	4.32	51	novel	TOLERATED
chr01	10792277	chr01:10792277	T	33	5	0.131579	14	5	0	C	Masin01G0044100.1	Masin01G0044100	NA	CDS	NONSYNONYMOUS	K/R	356	0.17	4.32	58	novel	TOLERATED
chr01	10792286	chr01:10792286	T	31	5	0.138889	13	5	0	C	Masin01G0044100.1	Masin01G0044100	NA	CDS	NONSYNONYMOUS	E/G	353	1	4.32	58	novel	TOLERATED
chr01	10792321	chr01:10792321	C	29	5	0.147059	12	5	0	T	Masin01G0044100.1	Masin01G0044100	NA	CDS	SYNONYMOUS	K/K	341	1	4.32	58	novel	SYNONYMOUS
chr01	10792372	chr01:10792372	G	2	38	0.95	0	2	18	A	Masin01G0044100.1	Masin01G0044100	NA	CDS	SYNONYMOUS	I/I	324	1	4.32	57	novel	SYNONYMOUS
chr01	10792464	chr01:10792464	T	32	4	0.111111	14	4	0	C	Masin01G0044100.1	Masin01G0044100	NA	CDS	NONSYNONYMOUS	R/G	294	0.08	4.32	58	novel	TOLERATED
chr01	10792471	chr01:10792471	T	1	33	0.970588	0	1	16	C	Masin01G0044100.1	Masin01G0044100	NA	CDS	SYNONYMOUS	S/S	291	1	4.32	58	novel	SYNONYMOUS
chr01	10792521	chr01:10792521	C	1	35	0.972222	0	1	17	T	Masin01G0044100.2	Masin01G0044100	NA	CDS	NONSYNONYMOUS	G/S	275	0.14	4.32	9	novel	TOLERATED
chr01	10792554	chr01:10792554	C	37	1	0.0263158	18	1	0	A	Masin01G0044100.5	Masin01G0044100	NA	CDS	NONSYNONYMOUS	A/S	264	0.31	4.32	3	novel	TOLERATED
chr01	10792556	chr01:10792556	T	35	1	0.0277778	17	1	0	A	Masin01G0044100.1	Masin01G0044100	NA	CDS	NONSYNONYMOUS	Q/L	263	0.08	4.32	58	novel	TOLERATED
chr01	10792577	chr01:10792577	C	38	2	0.05	18	2	0	G	Masin01G0044100.1	Masin01G0044100	NA	CDS	NONSYNONYMOUS	C/S	256	1	4.32	58	novel	TOLERATED
chr01	10795254	chr01:10795254	A	35	1	0.0277778	17	1	0	G	Masin01G0044100.1	Masin01G0044100	NA	CDS	SYNONYMOUS	V/V	78	1	4.32	58	novel	SYNONYMOUS
chr01	10795457	chr01:10795457	C	35	5	0.125	15	5	0	A	Masin01G0044100.1	Masin01G0044100	NA	CDS	NONSYNONYMOUS	V/F	11	0.05	4.32	43	novel	TOLERATED
chr01	10821623	chr01:10821623	A	33	1	0.0294118	16	1	0	G	Masin01G0044200.2	Masin01G0044200	NA	CDS	NONSYNONYMOUS	S/P	590	0.06	4.03	29	novel	TOLERATED
chr01	10821633	chr01:10821633	C	34	2	0.0555556	16	2	0	T	Masin01G0044200.2	Masin01G0044200	NA	CDS	SYNONYMOUS	E/E	586	1	4.03	29	novel	SYNONYMOUS
chr01	10821655	chr01:10821655	C	36	2	0.0526316	17	2	0	T	Masin01G0044200.2	Masin01G0044200	NA	CDS	NONSYNONYMOUS	G/D	579	0.74	4.09	19	novel	TOLERATED
chr01	10821662	chr01:10821662	C	32	4	0.111111	14	4	0	A	Masin01G0044200.2	Masin01G0044200	NA	CDS	NONSYNONYMOUS	G/C	577	0.05	4.32	14	novel	TOLERATED
chr01	10821707	chr01:10821707	C	33	3	0.0833333	15	3	0	T	Masin01G0044200.2	Masin01G0044200	NA	CDS	NONSYNONYMOUS	D/N	562	0.33	4.04	21	novel	TOLERATED
chr01	10821876	chr01:10821876	T	36	2	0.0526316	17	2	0	C	Masin01G0044200.2	Masin01G0044200	NA	CDS	SYNONYMOUS	T/T	505	0.43	3.97	41	novel	SYNONYMOUS
chr01	10821940	chr01:10821940	A	35	1	0.0277778	17	1	0	G	Masin01G0044200.2	Masin01G0044200	NA	CDS	NONSYNONYMOUS	V/A	484	0.76	3.97	40	novel	TOLERATED
chr01	10822213	chr01:10822213	C	39	3	0.0714286	18	3	0	G	Masin01G0044200.2	Masin01G0044200	NA	CDS	NONSYNONYMOUS	E/Q	481	0.14	3.98	44	novel	TOLERATED
chr01	10826856	chr01:10826856	G	30	4	0.117647	13	4	0	T	Masin01G0044200.1	Masin01G0044200	NA	CDS	NONSYNONYMOUS	D/E	179	0.25	4.32	8	novel	TOLERATED
chr01	10826907	chr01:10826907	G	35	3	0.0789474	16	3	0	A	Masin01G0044200.1	Masin01G0044200	NA	CDS	SYNONYMOUS	L/L	162	1	4.32	8	novel	SYNONYMOUS
chr01	10827153	chr01:10827153	T	32	2	0.0588235	15	2	0	G	Masin01G0044200.2	Masin01G0044200	NA	CDS	NONSYNONYMOUS	S/R	120	0.52	3.97	35	novel	TOLERATED
chr01	10827225	chr01:10827225	C	32	2	0.0588235	15	2	0	A	Masin01G0044200.1	Masin01G0044200	NA	CDS	NONSYNONYMOUS	V/L	96	1	4.32	8	novel	TOLERATED
chr01	10827988	chr01:10827988	G	33	1	0.0294118	16	1	0	A	Masin01G0044200.1	Masin01G0044200	NA	CDS	SYNONYMOUS	R/R	72	1	4.32	11	novel	SYNONYMOUS
chr01	10845228	chr01:10845228	G	33	1	0.0294118	16	1	0	A	Masin01G0044300.1	Masin01G0044300	NA	CDS	SYNONYMOUS	A/A	6	1	3.85	17	novel	SYNONYMOUS
chr01	10845264	chr01:10845264	T	37	1	0.0263158	18	1	0	G	Masin01G0044300.1	Masin01G0044300	NA	CDS	SYNONYMOUS	S/S	18	1	3.37	119	novel	SYNONYMOUS
chr01	10845287	chr01:10845287	G	29	5	0.147059	12	5	0	A	Masin01G0044300.1	Masin01G0044300	NA	CDS	NONSYNONYMOUS	R/Q	26	0.36	3.34	163	novel	TOLERATED
chr01	10845288	chr01:10845288	G	35	1	0.0277778	17	1	0	C	Masin01G0044300.1	Masin01G0044300	NA	CDS	SYNONYMOUS	R/R	26	0.55	3.34	163	novel	SYNONYMOUS
chr01	10845296	chr01:10845296	T	35	1	0.0277778	17	1	0	C	Masin01G0044300.1	Masin01G0044300	NA	CDS	NONSYNONYMOUS	V/A	29	0.09	3.27	171	novel	TOLERATED
chr01	10845319	chr01:10845319	A	33	3	0.0833333	15	3	0	G	Masin01G0044300.1	Masin01G0044300	NA	CDS	NONSYNONYMOUS	I/V	37	1	3.28	173	novel	TOLERATED
chr01	10845363	chr01:10845363	C	29	7	0.194444	11	7	0	T	Masin01G0044300.1	Masin01G0044300	NA	CDS	SYNONYMOUS	I/I	51	1	2.69	386	novel	SYNONYMOUS
chr01	10845386	chr01:10845386	C	35	1	0.0277778	17	1	0	T	Masin01G0044300.1	Masin01G0044300	NA	CDS	NONSYNONYMOUS	P/L	59	0	2.7	387	novel	DELETERIOUS
chr01	10845420	chr01:10845420	T	39	1	0.025	19	1	0	C	Masin01G0044300.1	Masin01G0044300	NA	CDS	SYNONYMOUS	N/N	70	0.77	2.7	393	novel	SYNONYMOUS
chr01	10845527	chr01:10845527	C	34	6	0.15	14	6	0	G	Masin01G0044300.1	Masin01G0044300	NA	CDS	NONSYNONYMOUS	T/S	106	0.3	2.71	392	novel	TOLERATED
chr01	10849528	chr01:10849528	G	33	1	0.0294118	16	1	0	A	Masin01G0044300.1	Masin01G0044300	NA	CDS	SYNONYMOUS	K/K	198	0.9	2.72	397	novel	SYNONYMOUS
chr01	10860175	chr01:10860175	C	35	1	0.0277778	17	1	0	T	Masin01G0044400.1	Masin01G0044400	NA	CDS	SYNONYMOUS	I/I	22	1	3.71	178	novel	SYNONYMOUS
chr01	10860829	chr01:10860829	C	31	3	0.0882353	14	3	0	T	Masin01G0044400.1	Masin01G0044400	NA	CDS	SYNONYMOUS	I/I	108	1	3.77	400	novel	SYNONYMOUS
chr01	10860892	chr01:10860892	A	37	1	0.0263158	18	1	0	G	Masin01G0044400.1	Masin01G0044400	NA	CDS	SYNONYMOUS	L/L	129	1	3.77	400	novel	SYNONYMOUS
chr01	10861763	chr01:10861763	G	37	1	0.0263158	18	1	0	A	Masin01G0044400.1	Masin01G0044400	NA	CDS	SYNONYMOUS	P/P	188	1	3.77	400	novel	SYNONYMOUS
chr01	10861961	chr01:10861961	G	36	2	0.0526316	17	2	0	A	Masin01G0044400.1	Masin01G0044400	NA	CDS	SYNONYMOUS	S/S	254	1	3.77	400	novel	SYNONYMOUS
chr01	10861986	chr01:10861986	G	32	4	0.111111	14	4	0	A	Masin01G0044400.1	Masin01G0044400	NA	CDS	NONSYNONYMOUS	V/I	263	0.09	3.77	400	novel	TOLERATED
chr01	10862765	chr01:10862765	C	32	4	0.111111	14	4	0	A	Masin01G0044400.1	Masin01G0044400	NA	CDS	SYNONYMOUS	L/L	283	1	3.77	400	novel	SYNONYMOUS
chr01	10862879	chr01:10862879	C	34	2	0.0555556	16	2	0	T	Masin01G0044400.1	Masin01G0044400	NA	CDS	SYNONYMOUS	L/L	321	1	3.77	400	novel	SYNONYMOUS
chr01	10862912	chr01:10862912	G	37	1	0.0263158	18	1	0	A	Masin01G0044400.1	Masin01G0044400	NA	CDS	SYNONYMOUS	E/E	332	0.76	3.78	318	novel	SYNONYMOUS
chr01	10862957	chr01:10862957	T	34	2	0.0555556	16	2	0	A	Masin01G0044400.1	Masin01G0044400	NA	CDS	SYNONYMOUS	T/T	347	0.95	3.87	221	novel	SYNONYMOUS
chr01	10871730	chr01:10871730	C	34	2	0.0555556	16	2	0	T	Masin01G0044500.1	Masin01G0044500	NA	CDS	NONSYNONYMOUS	A/V	26	0.28	3.5	175	novel	TOLERATED
chr01	10874694	chr01:10874694	C	28	6	0.176471	11	6	0	T	Masin01G0044500.1	Masin01G0044500	NA	CDS	SYNONYMOUS	L/L	320	1	3.29	257	novel	SYNONYMOUS
chr01	10874726	chr01:10874726	G	33	1	0.0294118	16	1	0	A	Masin01G0044500.1	Masin01G0044500	NA	CDS	NONSYNONYMOUS	R/H	331	0.22	3.3	257	novel	TOLERATED
chr01	10875388	chr01:10875388	A	33	5	0.131579	14	5	0	G	Masin01G0044500.1	Masin01G0044500	NA	CDS	SYNONYMOUS	E/E	384	1	3.31	262	novel	SYNONYMOUS
chr01	10876042	chr01:10876042	G	36	2	0.0526316	17	2	0	T	Masin01G0044500.1	Masin01G0044500	NA	CDS	SYNONYMOUS	V/V	443	0.1	3.32	258	novel	SYNONYMOUS
chr01	10876270	chr01:10876270	G	33	3	0.0833333	15	3	0	A	Masin01G0044500.1	Masin01G0044500	NA	CDS	SYNONYMOUS	G/G	491	1	3.31	262	novel	SYNONYMOUS
chr01	10876956	chr01:10876956	C	31	3	0.0882353	14	3	0	T	Masin01G0044500.1	Masin01G0044500	NA	CDS	SYNONYMOUS	V/V	560	1	3.33	259	novel	SYNONYMOUS
chr01	10877269	chr01:10877269	G	19	15	0.441176	5	9	3	A	Masin01G0044500.1	Masin01G0044500	NA	CDS	SYNONYMOUS	P/P	639	1	3.33	249	novel	SYNONYMOUS
chr01	10891371	chr01:10891371	G	29	5	0.147059	12	5	0	C	Masin01G0044500.1	Masin01G0044500	NA	CDS	SYNONYMOUS	R/R	799	1	3.34	255	novel	SYNONYMOUS
chr01	10891676	chr01:10891676	C	38	2	0.05	18	2	0	A	Masin01G0044500.1	Masin01G0044500	NA	CDS	NONSYNONYMOUS	L/I	866	0.3	3.53	164	novel	TOLERATED
chr01	10891867	chr01:10891867	A	32	2	0.0588235	15	2	0	G	Masin01G0044500.1	Masin01G0044500	NA	CDS	SYNONYMOUS	T/T	929	1	3.49	239	novel	SYNONYMOUS
chr01	10892134	chr01:10892134	C	35	5	0.125	15	5	0	T	Masin01G0044500.2	Masin01G0044500	NA	CDS	SYNONYMOUS	I/I	530	0.44	3.41	242	novel	SYNONYMOUS
chr01	10892151	chr01:10892151	C	32	8	0.2	12	8	0	T	Masin01G0044500.1	Masin01G0044500	NA	CDS	NONSYNONYMOUS	S/L	1024	0.65	4.32	6	novel	TOLERATED
chr01	10892178	chr01:10892178	C	37	1	0.0263158	18	1	0	G	Masin01G0044500.1	Masin01G0044500	NA	CDS	NONSYNONYMOUS	A/G	1033	0.36	4.32	2	novel	TOLERATED
chr01	10893347	chr01:10893347	G	34	2	0.0555556	16	2	0	A	Masin01G0044500.1	Masin01G0044500	NA	CDS	NONSYNONYMOUS	R/Q	1122	0	3.35	232	novel	DELETERIOUS
chr01	10893365	chr01:10893365	C	31	7	0.184211	12	7	0	G	Masin01G0044500.1	Masin01G0044500	NA	CDS	NONSYNONYMOUS	T/S	1128	0.12	3.35	233	novel	TOLERATED
chr01	10893385	chr01:10893385	G	36	2	0.0526316	17	2	0	A	Masin01G0044500.1	Masin01G0044500	NA	CDS	NONSYNONYMOUS	V/I	1135	0.22	3.35	233	novel	TOLERATED
chr01	10897491	chr01:10897491	G	37	1	0.0263158	18	1	0	A	Masin01G0044500.1	Masin01G0044500	NA	CDS	NONSYNONYMOUS	S/N	1158	0.63	3.35	229	novel	TOLERATED
chr01	10897621	chr01:10897621	G	31	5	0.138889	13	5	0	T	Masin01G0044500.1	Masin01G0044500	NA	CDS	SYNONYMOUS	V/V	1201	0.45	3.49	229	novel	SYNONYMOUS
chr01	10897624	chr01:10897624	C	35	1	0.0277778	17	1	0	T	Masin01G0044500.1	Masin01G0044500	NA	CDS	SYNONYMOUS	I/I	1202	1	3.49	229	novel	SYNONYMOUS
chr01	10897645	chr01:10897645	C	30	6	0.166667	13	4	1	T	Masin01G0044500.1	Masin01G0044500	NA	CDS	SYNONYMOUS	D/D	1209	1	3.35	230	novel	SYNONYMOUS
chr01	10897729	chr01:10897729	C	24	10	0.294118	8	8	1	T	Masin01G0044500.1	Masin01G0044500	NA	CDS	SYNONYMOUS	D/D	1237	1	3.49	200	novel	SYNONYMOUS
chr01	10897730	chr01:10897730	G	33	1	0.0294118	16	1	0	C	Masin01G0044500.1	Masin01G0044500	NA	CDS	NONSYNONYMOUS	D/H	1238	0.02	3.5	230	novel	DELETERIOUS
chr01	10897774	chr01:10897774	T	34	2	0.0555556	16	2	0	C	Masin01G0044500.1	Masin01G0044500	NA	CDS	SYNONYMOUS	D/D	1252	1	3.35	229	novel	SYNONYMOUS
chr01	10897795	chr01:10897795	A	31	5	0.138889	13	5	0	G	Masin01G0044500.1	Masin01G0044500	NA	CDS	SYNONYMOUS	A/A	1259	1	3.35	228	novel	SYNONYMOUS
chr01	10897831	chr01:10897831	G	31	3	0.0882353	14	3	0	A	Masin01G0044500.1	Masin01G0044500	NA	CDS	SYNONYMOUS	S/S	1271	1	3.35	228	novel	SYNONYMOUS
chr01	10900616	chr01:10900616	C	32	6	0.157895	13	6	0	G	Masin01G0044600.1	Masin01G0044600	NA	CDS	SYNONYMOUS	A/A	153	1	3.09	161	novel	SYNONYMOUS
chr01	10900628	chr01:10900628	G	31	9	0.225	11	9	0	A	Masin01G0044600.1	Masin01G0044600	NA	CDS	SYNONYMOUS	L/L	149	1	3.09	164	novel	SYNONYMOUS
chr01	10900648	chr01:10900648	C	35	5	0.125	15	5	0	T	Masin01G0044600.1	Masin01G0044600	NA	CDS	NONSYNONYMOUS	E/K	143	0.21	3.09	165	novel	TOLERATED
chr01	10900649	chr01:10900649	G	26	8	0.235294	10	6	1	A	Masin01G0044600.1	Masin01G0044600	NA	CDS	SYNONYMOUS	D/D	142	1	3.09	165	novel	SYNONYMOUS
chr01	10900657	chr01:10900657	C	39	1	0.025	19	1	0	T	Masin01G0044600.1	Masin01G0044600	NA	CDS	NONSYNONYMOUS	V/I	140	0.05	3.09	165	novel	TOLERATED
chr01	10900667	chr01:10900667	C	31	3	0.0882353	14	3	0	T	Masin01G0044600.1	Masin01G0044600	NA	CDS	SYNONYMOUS	A/A	136	1	3.09	165	novel	SYNONYMOUS
chr01	10900691	chr01:10900691	G	35	5	0.125	15	5	0	A	Masin01G0044600.1	Masin01G0044600	NA	CDS	SYNONYMOUS	I/I	128	1	3.09	166	novel	SYNONYMOUS
chr01	10900718	chr01:10900718	G	37	3	0.075	17	3	0	A	Masin01G0044600.1	Masin01G0044600	NA	CDS	SYNONYMOUS	A/A	119	1	3.09	166	novel	SYNONYMOUS
chr01	10900763	chr01:10900763	A	37	1	0.0263158	18	1	0	C	Masin01G0044600.1	Masin01G0044600	NA	CDS	SYNONYMOUS	L/L	104	1	3.09	168	novel	SYNONYMOUS
chr01	10900766	chr01:10900766	A	33	7	0.175	13	7	0	G	Masin01G0044600.1	Masin01G0044600	NA	CDS	SYNONYMOUS	A/A	103	1	3.09	168	novel	SYNONYMOUS
chr01	10900784	chr01:10900784	T	38	2	0.05	18	2	0	A	Masin01G0044600.1	Masin01G0044600	NA	CDS	SYNONYMOUS	T/T	97	1	3.09	168	novel	SYNONYMOUS
chr01	10903701	chr01:10903701	G	30	4	0.117647	13	4	0	A	Masin01G0044600.1	Masin01G0044600	NA	CDS	SYNONYMOUS	F/F	13	0.88	3.46	114	novel	SYNONYMOUS
chr01	10912136	chr01:10912136	G	29	5	0.147059	12	5	0	A	Masin01G0044700.1	Masin01G0044700	NA	CDS	SYNONYMOUS	S/S	78	1	3.25	398	novel	SYNONYMOUS
chr01	10913740	chr01:10913740	T	28	6	0.176471	11	6	0	A	Masin01G0044700.1	Masin01G0044700	NA	CDS	SYNONYMOUS	A/A	102	1	3.25	395	novel	SYNONYMOUS
chr01	10916752	chr01:10916752	C	35	1	0.0277778	17	1	0	T	Masin01G0044700.2	Masin01G0044700	NA	CDS	SYNONYMOUS	V/V	339	1	3.22	333	novel	SYNONYMOUS
chr01	10924272	chr01:10924272	G	33	1	0.0294118	16	1	0	A	Masin01G0044800.1	Masin01G0044800	NA	CDS	SYNONYMOUS	S/S	64	NA	NA	NA	novel	SYNONYMOUS
chr01	10924702	chr01:10924702	C	29	5	0.147059	12	5	0	T	Masin01G0044900.1	Masin01G0044900	NA	CDS	NONSYNONYMOUS	R/H	121	0.02	2.59	98	novel	DELETERIOUS
chr01	10924761	chr01:10924761	G	33	1	0.0294118	16	1	0	A	Masin01G0044900.1	Masin01G0044900	NA	CDS	SYNONYMOUS	N/N	101	1	2.59	98	novel	SYNONYMOUS
chr01	10924950	chr01:10924950	T	27	7	0.205882	10	7	0	C	Masin01G0044900.1	Masin01G0044900	NA	CDS	SYNONYMOUS	P/P	38	1	2.57	94	novel	SYNONYMOUS
chr01	10925057	chr01:10925057	G	29	5	0.147059	12	5	0	A	Masin01G0044900.1	Masin01G0044900	NA	CDS	NONSYNONYMOUS	P/S	3	0.01	2.65	77	novel	DELETERIOUS
chr01	10951387	chr01:10951387	A	33	1	0.0294118	16	1	0	G	Masin01G0045000.1	Masin01G0045000	NA	CDS	NONSYNONYMOUS	E/G	240	0.22	3.8	5	novel	TOLERATED
chr01	10951406	chr01:10951406	T	34	2	0.0555556	16	2	0	C	Masin01G0045000.1	Masin01G0045000	NA	CDS	SYNONYMOUS	D/D	246	1	4.32	1	novel	SYNONYMOUS
chr01	10952608	chr01:10952608	C	41	1	0.0238095	20	1	0	G	Masin01G0045100.1	Masin01G0045100	NA	CDS	NONSYNONYMOUS	T/S	90	0.49	3.56	9	novel	TOLERATED
chr01	10952642	chr01:10952642	C	41	1	0.0238095	20	1	0	T	Masin01G0045100.1	Masin01G0045100	NA	CDS	SYNONYMOUS	S/S	101	1	3.22	13	novel	SYNONYMOUS
chr01	10952745	chr01:10952745	A	32	4	0.111111	14	4	0	C	Masin01G0045100.1	Masin01G0045100	NA	CDS	SYNONYMOUS	R/R	136	0.65	2.96	116	novel	SYNONYMOUS
chr01	10952753	chr01:10952753	G	33	1	0.0294118	16	1	0	A	Masin01G0045100.1	Masin01G0045100	NA	CDS	SYNONYMOUS	L/L	138	1	2.89	123	novel	SYNONYMOUS
chr01	10960356	chr01:10960356	C	35	3	0.0789474	16	3	0	A	Masin01G0045100.1	Masin01G0045100	NA	CDS	SYNONYMOUS	G/G	316	0.42	2.8	254	novel	SYNONYMOUS
chr01	10960506	chr01:10960506	A	31	7	0.184211	12	7	0	G	Masin01G0045100.1	Masin01G0045100	NA	CDS	SYNONYMOUS	E/E	366	1	2.81	251	novel	SYNONYMOUS
chr01	10960615	chr01:10960615	A	37	1	0.0263158	18	1	0	T	Masin01G0045100.1	Masin01G0045100	NA	CDS	NONSYNONYMOUS	T/S	403	0.37	2.9	194	novel	TOLERATED
chr01	10963524	chr01:10963524	G	37	3	0.075	17	3	0	A	Masin01G0045100.1	Masin01G0045100	NA	CDS	NONSYNONYMOUS	A/T	694	0.04	2.8	254	novel	DELETERIOUS
chr01	10963555	chr01:10963555	C	39	1	0.025	19	1	0	G	Masin01G0045100.1	Masin01G0045100	NA	CDS	NONSYNONYMOUS	T/R	704	0.06	2.82	256	novel	TOLERATED
chr01	10963745	chr01:10963745	C	27	7	0.205882	11	5	1	T	Masin01G0045100.1	Masin01G0045100	NA	CDS	SYNONYMOUS	S/S	767	1	2.76	262	novel	SYNONYMOUS
chr01	10985584	chr01:10985584	T	34	2	0.0555556	16	2	0	C	Masin01G0045200.3	Masin01G0045200	NA	CDS	NONSYNONYMOUS	T/A	416	0.07	3.04	289	novel	TOLERATED
chr01	10986619	chr01:10986619	C	31	5	0.138889	13	5	0	A	Masin01G0045200.3	Masin01G0045200	NA	CDS	NONSYNONYMOUS	M/I	233	0.06	3.02	305	novel	TOLERATED
chr01	10986694	chr01:10986694	A	37	1	0.0263158	18	1	0	G	Masin01G0045200.1	Masin01G0045200	NA	CDS	SYNONYMOUS	D/D	814	1	2.75	353	novel	SYNONYMOUS
chr01	10986772	chr01:10986772	A	32	4	0.111111	14	4	0	G	Masin01G0045200.1	Masin01G0045200	NA	CDS	SYNONYMOUS	S/S	788	1	2.74	358	novel	SYNONYMOUS
chr01	10990593	chr01:10990593	T	27	7	0.205882	10	7	0	G	Masin01G0045200.1	Masin01G0045200	NA	CDS	SYNONYMOUS	R/R	604	0.92	4.28	20	novel	SYNONYMOUS
chr01	10991462	chr01:10991462	C	29	5	0.147059	12	5	0	A	Masin01G0045200.1	Masin01G0045200	NA	CDS	SYNONYMOUS	G/G	500	0.73	2.97	143	novel	SYNONYMOUS
chr01	10991495	chr01:10991495	A	29	5	0.147059	12	5	0	G	Masin01G0045200.1	Masin01G0045200	NA	CDS	SYNONYMOUS	D/D	489	1	2.97	163	novel	SYNONYMOUS
chr01	10991920	chr01:10991920	G	30	6	0.166667	12	6	0	C	Masin01G0045200.1	Masin01G0045200	NA	CDS	NONSYNONYMOUS	R/G	348	0.1	3.47	8	novel	TOLERATED
chr01	10992221	chr01:10992221	A	29	5	0.147059	12	5	0	C	Masin01G0045200.1	Masin01G0045200	NA	CDS	SYNONYMOUS	G/G	247	0.56	3.65	8	novel	SYNONYMOUS
chr01	10992748	chr01:10992748	T	31	7	0.184211	12	7	0	G	Masin01G0045200.4	Masin01G0045200	NA	CDS	SYNONYMOUS	R/R	72	0.63	3.63	9	novel	SYNONYMOUS
chr01	10992755	chr01:10992755	T	31	7	0.184211	13	5	1	C	Masin01G0045200.1	Masin01G0045200	NA	CDS	SYNONYMOUS	P/P	69	0.27	3.66	9	novel	SYNONYMOUS
chr01	11078456	chr01:11078456	C	32	2	0.0588235	15	2	0	T	Masin01G0045500.1	Masin01G0045500	NA	CDS	SYNONYMOUS	F/F	155	0.18	3.11	37	novel	SYNONYMOUS
chr01	11078493	chr01:11078493	A	35	1	0.0277778	17	1	0	T	Masin01G0045500.1	Masin01G0045500	NA	CDS	NONSYNONYMOUS	T/S	168	0.04	3.17	11	novel	DELETERIOUS
chr01	11096844	chr01:11096844	A	41	1	0.0238095	20	1	0	G	Masin01G0045600.5	Masin01G0045600	NA	CDS	SYNONYMOUS	R/R	5	1	4.32	1	novel	SYNONYMOUS
chr01	11099626	chr01:11099626	C	33	3	0.0833333	15	3	0	G	Masin01G0045600.3	Masin01G0045600	NA	CDS	NONSYNONYMOUS	S/C	72	0.16	2.6	85	novel	TOLERATED
chr01	11099691	chr01:11099691	C	33	1	0.0294118	16	1	0	A	Masin01G0045600.2	Masin01G0045600	NA	CDS	NONSYNONYMOUS	H/N	94	0.34	2.56	82	novel	TOLERATED
chr01	11113921	chr01:11113921	C	30	4	0.117647	13	4	0	T	Masin01G0045600.1	Masin01G0045600	NA	CDS	SYNONYMOUS	S/S	306	1	2.55	166	novel	SYNONYMOUS
chr01	11113953	chr01:11113953	G	37	1	0.0263158	18	1	0	A	Masin01G0045600.1	Masin01G0045600	NA	CDS	NONSYNONYMOUS	R/H	317	0.44	2.55	164	novel	TOLERATED
chr01	11113978	chr01:11113978	C	35	1	0.0277778	17	1	0	A	Masin01G0045600.5	Masin01G0045600	NA	CDS	NONSYNONYMOUS	F/L	267	0.17	3.57	135	novel	TOLERATED
chr01	11114264	chr01:11114264	A	35	1	0.0277778	17	1	0	G	Masin01G0045600.4	Masin01G0045600	NA	CDS	SYNONYMOUS	A/A	288	0.6	3.48	6	novel	SYNONYMOUS
chr01	11114806	chr01:11114806	C	33	1	0.0294118	16	1	0	T	Masin01G0045600.5	Masin01G0045600	NA	CDS	NONSYNONYMOUS	A/V	307	0.08	3.61	122	novel	TOLERATED
chr01	11118962	chr01:11118962	T	36	2	0.0526316	17	2	0	A	Masin01G0045900.1	Masin01G0045900	NA	CDS	SYNONYMOUS	I/I	331	1	2.69	79	novel	SYNONYMOUS
chr01	11119004	chr01:11119004	C	38	2	0.05	18	2	0	G	Masin01G0045900.2	Masin01G0045900	NA	CDS	NONSYNONYMOUS	E/D	259	0.62	2.7	35	novel	TOLERATED
chr01	11119018	chr01:11119018	T	40	2	0.047619	19	2	0	C	Masin01G0045900.1	Masin01G0045900	NA	CDS	NONSYNONYMOUS	T/A	313	0.79	2.7	67	novel	TOLERATED
chr01	11119088	chr01:11119088	G	41	1	0.0238095	20	1	0	A	Masin01G0045900.1	Masin01G0045900	NA	CDS	SYNONYMOUS	V/V	289	1	2.7	81	novel	SYNONYMOUS
chr01	11123141	chr01:11123141	A	35	1	0.0277778	17	1	0	G	Masin01G0045900.2	Masin01G0045900	NA	CDS	NONSYNONYMOUS	L/P	199	0	2.78	31	novel	DELETERIOUS
chr01	11123215	chr01:11123215	C	33	1	0.0294118	16	1	0	T	Masin01G0045900.1	Masin01G0045900	NA	CDS	SYNONYMOUS	T/T	232	1	2.7	81	novel	SYNONYMOUS
chr01	11123752	chr01:11123752	T	37	1	0.0263158	18	1	0	C	Masin01G0045900.1	Masin01G0045900	NA	CDS	NONSYNONYMOUS	H/R	216	0.01	2.7	81	novel	DELETERIOUS
chr01	11123802	chr01:11123802	C	32	4	0.111111	14	4	0	G	Masin01G0045900.1	Masin01G0045900	NA	CDS	SYNONYMOUS	V/V	199	0.35	2.7	80	novel	SYNONYMOUS
chr01	11123900	chr01:11123900	C	33	1	0.0294118	16	1	0	T	Masin01G0045900.1	Masin01G0045900	NA	CDS	NONSYNONYMOUS	G/S	167	0	2.7	81	novel	DELETERIOUS
chr01	11123951	chr01:11123951	G	31	3	0.0882353	14	3	0	T	Masin01G0045900.1	Masin01G0045900	NA	CDS	NONSYNONYMOUS	R/S	150	0.49	2.74	77	novel	TOLERATED
chr01	11123973	chr01:11123973	A	37	1	0.0263158	18	1	0	G	Masin01G0045900.1	Masin01G0045900	NA	CDS	SYNONYMOUS	F/F	142	0.72	2.87	53	novel	SYNONYMOUS
chr01	11124003	chr01:11124003	T	32	2	0.0588235	15	2	0	A	Masin01G0045900.2	Masin01G0045900	NA	CDS	SYNONYMOUS	P/P	74	0.13	2.63	36	novel	SYNONYMOUS
chr01	11127336	chr01:11127336	T	33	1	0.0294118	16	1	0	A	Masin01G0045900.1	Masin01G0045900	NA	CDS	NONSYNONYMOUS	Q/H	92	0.46	2.99	34	novel	TOLERATED
chr01	11127341	chr01:11127341	C	30	4	0.117647	13	4	0	T	Masin01G0045900.1	Masin01G0045900	NA	CDS	NONSYNONYMOUS	V/I	91	0.56	2.99	34	novel	TOLERATED
chr01	11127342	chr01:11127342	G	33	1	0.0294118	16	1	0	A	Masin01G0045900.1	Masin01G0045900	NA	CDS	SYNONYMOUS	L/L	90	1	3.09	27	novel	SYNONYMOUS
chr01	11127367	chr01:11127367	G	29	5	0.147059	12	5	0	C	Masin01G0045900.1	Masin01G0045900	NA	CDS	NONSYNONYMOUS	S/C	82	0.05	3.32	9	novel	TOLERATED
chr01	11127373	chr01:11127373	T	29	5	0.147059	12	5	0	G	Masin01G0045900.1	Masin01G0045900	NA	CDS	NONSYNONYMOUS	K/T	80	0.03	3.35	7	novel	DELETERIOUS
chr01	11127427	chr01:11127427	T	33	1	0.0294118	16	1	0	C	Masin01G0045900.1	Masin01G0045900	NA	CDS	NONSYNONYMOUS	N/S	62	0.09	3.4	5	novel	TOLERATED
chr01	11127429	chr01:11127429	A	33	1	0.0294118	16	1	0	T	Masin01G0045900.1	Masin01G0045900	NA	CDS	NONSYNONYMOUS	H/Q	61	0.49	3.4	5	novel	TOLERATED
chr01	11128674	chr01:11128674	A	31	3	0.0882353	14	3	0	G	Masin01G0045900.1	Masin01G0045900	NA	CDS	NONSYNONYMOUS	I/T	25	0	3.46	8	novel	DELETERIOUS
chr01	11128709	chr01:11128709	G	39	1	0.025	19	1	0	A	Masin01G0045900.1	Masin01G0045900	NA	CDS	SYNONYMOUS	S/S	13	0.49	3.47	6	novel	SYNONYMOUS
chr01	11128712	chr01:11128712	C	35	1	0.0277778	17	1	0	T	Masin01G0045900.1	Masin01G0045900	NA	CDS	SYNONYMOUS	R/R	12	1	3.47	6	novel	SYNONYMOUS
chr01	11129213	chr01:11129213	G	35	1	0.0277778	17	1	0	A	Masin01G0045900.1	Masin01G0045900	NA	CDS	NONSYNONYMOUS	R/W	10	0	3.47	6	novel	DELETERIOUS
chr01	11159238	chr01:11159238	T	33	1	0.0294118	16	1	0	A	Masin01G0046100.1	Masin01G0046100	NA	CDS	NONSYNONYMOUS	Y/F	75	0.16	3.03	93	novel	TOLERATED
chr01	11164657	chr01:11164657	C	37	1	0.0263158	18	1	0	A	Masin01G0046200.1	Masin01G0046200	NA	CDS	SYNONYMOUS	A/A	35	NA	NA	NA	novel	SYNONYMOUS
chr01	11164699	chr01:11164699	C	32	2	0.0588235	15	2	0	T	Masin01G0046200.1	Masin01G0046200	NA	CDS	SYNONYMOUS	S/S	49	NA	NA	NA	novel	SYNONYMOUS
chr01	11165608	chr01:11165608	G	21	15	0.416667	6	9	3	A	Masin01G0046200.1	Masin01G0046200	NA	CDS	SYNONYMOUS	K/K	352	NA	NA	NA	novel	SYNONYMOUS
chr01	11165704	chr01:11165704	A	27	11	0.289474	8	11	0	G	Masin01G0046200.1	Masin01G0046200	NA	CDS	SYNONYMOUS	L/L	384	NA	NA	NA	novel	SYNONYMOUS
chr01	11173517	chr01:11173517	C	37	1	0.0263158	18	1	0	T	Masin01G0046300.1	Masin01G0046300	NA	CDS	SYNONYMOUS	S/S	7	1	4.32	1	novel	SYNONYMOUS
chr01	11173834	chr01:11173834	A	33	3	0.0833333	15	3	0	G	Masin01G0046300.1	Masin01G0046300	NA	CDS	NONSYNONYMOUS	N/S	113	0.37	3.52	10	novel	TOLERATED
chr01	11173844	chr01:11173844	G	28	6	0.176471	11	6	0	A	Masin01G0046300.1	Masin01G0046300	NA	CDS	SYNONYMOUS	S/S	116	1	3.51	14	novel	SYNONYMOUS
chr01	11173918	chr01:11173918	T	33	1	0.0294118	16	1	0	G	Masin01G0046300.1	Masin01G0046300	NA	CDS	NONSYNONYMOUS	I/S	141	0	3.48	21	novel	DELETERIOUS
chr01	11174425	chr01:11174425	C	38	2	0.05	18	2	0	T	Masin01G0046300.1	Masin01G0046300	NA	CDS	NONSYNONYMOUS	A/V	310	0.12	3.45	26	novel	TOLERATED
chr01	11174426	chr01:11174426	G	34	2	0.0555556	16	2	0	C	Masin01G0046300.1	Masin01G0046300	NA	CDS	SYNONYMOUS	A/A	310	0.24	3.45	26	novel	SYNONYMOUS
chr01	11174436	chr01:11174436	T	37	1	0.0263158	18	1	0	C	Masin01G0046300.1	Masin01G0046300	NA	CDS	NONSYNONYMOUS	Y/H	314	0.12	3.45	26	novel	TOLERATED
chr01	11174543	chr01:11174543	G	34	2	0.0555556	16	2	0	A	Masin01G0046300.1	Masin01G0046300	NA	CDS	SYNONYMOUS	A/A	349	0.94	3.48	25	novel	SYNONYMOUS
chr01	11174789	chr01:11174789	G	29	7	0.194444	12	5	1	A	Masin01G0046300.1	Masin01G0046300	NA	CDS	SYNONYMOUS	A/A	431	0.87	3.43	27	novel	SYNONYMOUS
chr01	11174819	chr01:11174819	G	36	4	0.1	16	4	0	T	Masin01G0046300.1	Masin01G0046300	NA	CDS	NONSYNONYMOUS	M/I	441	0.01	3.43	22	novel	DELETERIOUS
[truncated: 125,345 more rows]

## Sheet: Table S25
Table S25 Geneticl load
Sample	POP	ROH	FROH	Homozygous deleterious mutations	Heterozygous deleterious mutations
KIBCL03401	MAD	295080162	0.160405	246	2430
KIBDZL01801	MC	196112961	0.106607	216	2599
KIBDZL01802	MC	142770040	0.0776095	214	2596
KIBDZL01803	MC	163229162	0.088731	190	2384
KIBDZL07502	FD	211093480	0.11475	245	2504
KIBDZL07503	FD	210710141	0.114542	261	2549
KIBDZL07504	FD	186321495	0.101284	280	2640
KIBDZL07505	FD	211600211	0.115025	267	2497
KIBDZL07506	FD	289392840	0.157313	232	2314
KIBDZL15301	DLS	129796818	0.0705572	284	2929
KIBDZL15302	DLS	146126206	0.0794339	215	2861
KIBDZL15303	DLS	135134868	0.073459	280	2902
KIBDZL15304	DLS	136922474	0.0744307	271	2802
KIBDZL15401	DLS	160800245	0.0874106	225	2587
KIBDZL15801	XZQ	119274998	0.0648376	220	2595
KIBDZL15802	XZQ	151896776	0.0825707	228	2694
KIBDZL15803	XZQ	389115480	0.211522	298	2136
KIBDZL15804	XZQ	130229811	0.0707926	259	2967
KIBDZL15805	XZQ	161047858	0.0875452	240	2673
KIBDZL15806	XZQ	162848484	0.0885241	276	2745
KIBDZL15807	XZQ	359398579	0.195368	286	2338
